# Supplementary material for: Sex Differences in Associations Between Diet and Metabolic Health in Older Adults: The Roles of Vegetable Protein and Alcohol Intake
Source: Nutrients. 2025 Nov 2;17(21):3460. doi: 10.3390/nu17213460 (PMC12608314; doi:10.3390/nu17213460)
Supplement: Supplementary file 1 [file nutrients-17-03460-s001.zip]

Archive with 3 entries (3 files):
- Supplemental File S1_merged NDSR food groups.xlsx
- Supplemental File S2_Partial Correlations.xlsx
- Supplemental Tables.pdf
