# Supplementary material for: Sex Differences in Associations Between Diet and Metabolic Health in Older Adults: The Roles of Vegetable Protein and Alcohol Intake
Source: Nutrients. 2025 Nov 2;17(21):3460. doi: 10.3390/nu17213460 (PMC12608314; doi:10.3390/nu17213460)
Supplement: Supplementary file 1 [file nutrients-17-03460-s001.zip › Supplemental File S1_merged NDSR food groups.xlsx]

## Sheet: Food groups defined
total fruit	BL FRU0100	BL FRU0200	BL FRU0300	BL FRU0400	BL FRU0500	BL FRU0600	BL FRU0700
	BL Citrus Juice	BL Fruit Juice excluding Citrus Juice	BL Citrus Fruit	BL Fruit excluding Citrus Fruit	BL Avocado and Similar	BL Fried Fruits	BL Fruit-based Savory Snack
non-starchy vegetables	BL VEG0100	BL VEG0200	BL VEG0300	BL VEG0600
	BL Dark-green Vegetables	BL Deep-yellow Vegetables	BL Tomato	BL Other Vegetables
all potatoes	BL VEG0400	BL VEG0800
	BL White Potatoes	BL Fried Potatoes
fried potatoes	BL VEG0800
	BL Fried Potatoes
legumes and starchy	BL VEG0450	BL VEG0700	BL MOF0700
	BL Other Starchy Vegetables	BL Legumes (cooked dried beans)	BL Meat Alternatives
fried and processed veg	BL VEG0900	BL VEG0500	BL FMC0100
	BL Fried Vegetables	BL Vegetable Juice	BL Vegetable-based Savory Snack
grains and cereal	BL GRW0100	BL GRS0100	BL GRR0100	BL GRW0200	BL GRS0200	BL GRR0200	BL GRW0300	BL GRS0300	BL GRR0300	BL GRW0400	BL GRS0400	BL GRR0400	BL GRW0500	BL GRS0500	BL GRR0500	BL GRW0600	BL GRS0600	BL GRR0600	BL GRW0700	BL GRS0700	BL GRR0700
	BL Grains, Flour and Dry Mixes - Whole Grain	BL Grains, Flour and Dry Mixes - Some Whole Grain	BL Grains, Flour and Dry Mixes - Refined Grain	BL Loaf-type Bread and Plain Rolls - Whole Grain	BL Loaf-type Bread and Plain Rolls - Some Whole Grain	BL Loaf-type Bread and Plain Rolls - Refined Grain	BL Other Breads (quick breads, corn muffins, tortillas) - Whole Grain	BL Other Breads (quick breads, corn muffins, tortillas) - Some Whole Grain	BL Other Breads (quick breads, corn muffins, tortillas) - Refined Grain	BL Crackers - Whole Grain	BL Crackers - Some Whole Grain	BL Crackers - Refined Grain	BL Pasta - Whole Grain	BL Pasta - Some Whole Grain	BL Pasta - Refined Grain	BL Ready-to-eat Cereal (not presweetened) - Whole Grain	BL Ready-to-eat Cereal (not presweetened) - Some Whole Grain	BL Ready-to-eat Cereal (not presweetened) - Refined Grain	BL Ready-to-eat Cereal (presweetened) - Whole Grain	BL Ready-to-eat Cereal (presweetened) - Some Whole Grain	BL Ready-to-eat Cereal (presweetened) - Refined Grain
grain-based snacks	BL GRW0800	BL GRS0800	BL GRR0800	BL GRW1000	BL GRS1000	BL GRR1000	BL GRW0900	BL GRS0900	BL GRR0900	BL GRW1100	BL GRW1200
	BL Cakes, Cookies, Pies, Pastries, Danish, Doughnuts and Cobblers - Whole Grain	BL Cakes, Cookies, Pies, Pastries, Danish, Doughnuts and Cobblers - Some Whole Grain	BL Cakes, Cookies, Pies, Pastries, Danish, Doughnuts and Cobblers - Refined Grain	BL Snack Bars - Whole Grain	BL Snack Bars - Some Whole Grain	BL Snack Bars - Refined Grain	BL Snack Chips - Whole Grain	BL Snack Chips - Some Whole Grain	BL Snack Chips - Refined Grain	BL Popcorn	BL Flavored Popcorn
fresh red meat	BL MRF0100	BL MRL0100	BL MRF0200	BL MRL0200	BL MRF0300	BL MRL0300	BL MRF0400	BL MRL0400	BL MRF0500	BL MOF0100
	BL Beef	BL Lean Beef	BL Veal	BL Lean Veal	BL Lamb	BL Lean Lamb	BL Fresh Pork	BL Lean Fresh Pork	BL Game	BL Organ Meats
processed red meat	BL MCF0200	BL MCL0200	BL MCF0100	BL MCL0100	BL FMC0200
	BL Cured Pork	BL Lean Cured Pork	BL Cold Cuts and Sausage	BL Lean Cold Cuts and Sausage	BL Meat-based Savory Snack
fresh poultry	BL MPF0100	BL MPL0100
	BL Poultry	BL Lean Poultry
fried seafood and poultry	BL MPF0200	BL MSF0100	BL MFF0200
	BL Fried Chicken - Commercial Entrée and Fast Food	BL Fried Shellfish - Commercial Entrée and Fast Food	BL Fried Fish - Commercial Entrée and Fast Food
fresh seafood	BL MFF0100	BL MFL0100	BL MSL0100
	BL Fish - Fresh and Smoked	BL Lean Fish - Fresh and Smoked	BL Shellfish
nuts and seeds	BL MOF0500	BL MOF0600
	BL Nuts and Seeds	BL Nut and Seed Butters
dairy substitutes	BL DOT0200	BL DYN0100	BL DCN0100	BL DMN0100	BL FCN0100	BL DOT0800
	BL Frozen Nondairy Dessert	BL Yogurt - Nondairy	BL Cheese - Nondairy	BL Milk - Nondairy	BL Cream - Nondairy	BL Infant Formula - Nondairy
dairy	BL DMF0100	BL DMR0100	BL DML0100	BL DMF0200	BL DMR0200	BL DML0200	BL DML0300	BL DML0400	BL SWT0600	BL MSC1100	BL DCF0100	BL DCR0100	BL DCL0100	BL DYF0100	BL DYR0100	BL DYL0100	BL DYF0200	BL DYR0200	BL DYL0200	BL DOT0100	BL DOT0300	BL DOT0400	BL FCF0100	BL FCR0100	BL FCL0100	BL DOT0500	BL DOT0600	BL DYR0300	BL DYL0300	BL DOT0900
	BL Milk - Whole	BL Milk - Reduced Fat	BL Milk - Low Fat and Fat Free	BL Ready-to-drink Flavored Milk - Whole	BL Ready-to-drink Flavored Milk - Reduced Fat	BL Ready-to-drink Flavored Milk - Low Fat and Fat Free	BL Sweetened Flavored Milk Beverage Powder with Non-fat Dry Milk	BL Artificially Sweetened Flavored Milk Beverage Powder with Non-fat Dry Milk	BL Sweetened Flavored Milk Beverage Powder without Non-fat Dry Milk	BL Artificially Sweetened Flavored Milk Beverage Powder without Non-fat Dry Milk	BL Cheese - Full Fat	BL Cheese - Reduced Fat	BL Cheese - Low Fat and Fat Free	BL Yogurt - Sweetened Whole Milk	BL Yogurt - Sweetened Low Fat	BL Yogurt - Sweetened Fat Free	BL Yogurt - Artificially Sweetened Whole Milk	BL Yogurt - Artificially Sweetened Low Fat	BL Yogurt - Artificially Sweetened Fat Free	BL Frozen Dairy Dessert	BL Pudding and Other Dairy Dessert	BL Artificially Sweetened Pudding and Other Dairy Dessert	BL Cream	BL Cream - Reduced Fat	BL Cream - Low Fat and Fat Free	BL Dairy-based Sweetened Meal Replacement/Supplement	BL Dairy-based Artificially Sweetened Meal Replacement/Supplement	BL Yogurt - Unsweetened Low Fat	BL Yogurt - Unsweetened Fat Free	BL Dairy-based Unsweetened Meal Replacement/Supplement
fat condiments	BL FMF0100	BL FMR0100	BL FOF0100	BL FSF0100	BL FAF0100	BL FAR0100	BL FDF0100	BL FDR0100
	BL Margarine - Regular	BL Margarine - Reduced Fat	BL Oil	BL Shortening	BL Butter and Other Animal Fats - Regular	BL Butter and Other Animal Fats - Reduced Fat	BL Salad Dressing - Regular	BL Salad Dressing - Reduced Fat/Reduced Calorie/Fat Free
sugar condiments	BL SWT0400	BL MSC1200	BL SWT0500	BL SWT0700	BL SWT0800	BL SWT0100	BL SWT0200	BL SWT0300	BL MSC0600
	BL Sugar	BL Sugar Substitute	BL Syrup, Honey, Jam, Jelly, Preserves	BL Sauces, Sweet - Regular	BL Sauces, Sweet - Reduced Fat/Reduced Calorie/Fat Free	BL Chocolate Candy	BL Non-chocolate Candy	BL Frosting or Glaze	BL Miscellaneous Dessert
sweetened beverages	BL BVS0300	BL BVS0500	BL BVS0100	BL BVS0200	BL BVS0600	BL BVS0700	BL BVS0400
	BL Sweetened Fruit Drinks	BL Sweetened Tea	BL Sweetened Coffee	BL Sweetened Coffee Substitutes	BL Sweetened Water	BL Nondairy-based Sweetened Meal Replacement/Supplement	BL Sweetened Soft Drinks
artificially sweetened beverages	BL BVA0100	BL BVA0300	BL BVA0500	BL BVA0200	BL BVA0600	BL BVA0700	BL BVA0400
	BL Artificially Sweetened Coffee	BL Artificially Sweetened Fruit Drinks	BL Artificially Sweetened Tea	BL Artificially Sweetened Coffee Substitutes	BL Artificially Sweetened Water	BL Nondairy-based Artificially Sweetened Meal Replacement/Supplement	BL Artificially Sweetened Soft Drinks
unsweetened beverages	BL BVU0300	BL BVU0400	BL BVU0100	BL BVU0200	BL BVU0600	BL BVU0500
	BL Unsweetened Soft Drinks	BL Unsweetened Tea	BL Unsweetened Coffee	BL Unsweetened Coffee Substitutes	BL Nondairy-based Unsweetened Meal Replacement/Supplement	BL Unsweetened Water
alcohol	BL BVE0100	BL BVE0400	BL BVE0300	BL BVE0200
	BL Beer and Ales	BL Cordial and Liqueur	BL Distilled Liquor	BL Wine
salty condiments	BL MSC0100	BL MSC0200	BL MSC0300	BL MSC0400	BL MSC0500	BL MSC0700	BL MSC0800
	BL Gravy - Regular	BL Gravy - Reduced Fat/Fat Free	BL Sauces and Condiments - Regular	BL Sauces and Condiments - Reduced Fat	BL Pickled Foods	BL Non-grain Flour and Similar	BL Soup Broth
eggs	BL MOF0300
	BL Eggs
coffee	BL BVS0100	BL BVA0100	BL BVU0100
	BL Sweetened Coffee	BL Artificially Sweetened Coffee	BL Unsweetened Coffee
