# Supplementary material for: Sex Differences in Associations Between Diet and Metabolic Health in Older Adults: The Roles of Vegetable Protein and Alcohol Intake
Source: Nutrients. 2025 Nov 2;17(21):3460. doi: 10.3390/nu17213460 (PMC12608314; doi:10.3390/nu17213460)
Supplement: Supplementary file 1 [file nutrients-17-03460-s001.zip › Supplemental File S2_Partial Correlations.xlsx]

## Sheet: Men Benjamini-Hochberg
variable	Raw_P	bh_raw	adj_p		Adjusted p-values of partial correlations controlling for weight and energy intake, excluding participants reporting energy < resting needs (Mifflin-St-Jeor)
Veg_Protein_g	0.0002	0.0268	0.0268
Inositol_g	0.0004	0.0318	0.0296
Phytic_Acid_mg	0.0007	0.0343	0.0296
Coumestrol_mg	0.0008	0.0296	0.0296
Natural_Alpha_Tocopherol_mg	0.001	0.0322	0.0322
Potassium_mg	0.0042	0.1086	0.1086
Oxalic_Acid_mg	0.0058	0.1297	0.127
Refined_Grains__oz	0.0068	0.1335	0.127
Pectins_g	0.0074	0.1284	0.127
Vitamin_E_mg	0.0082	0.1276	0.127
Whole_Grains__oz	0.009	0.127	0.127
Insoluble_Dietary_Fiber_g	0.0112	0.1451	0.144
Total_CLA_g	0.012	0.144	0.144
Natural_folate_mcg	0.0137	0.1528	0.1528
CLA_trans_10_cis_12_g	0.0159	0.1651	0.1637
CLA_cis_9_trans_11_g	0.0184	0.1794	0.1637
TRANS_18_2_g	0.0187	0.1715	0.1637
Omega_3_Total_g	0.0192	0.1667	0.1637
Betaine_mg	0.0199	0.1637	0.1637
Animal_Protein_g	0.0233	0.1819	0.1795
Poly_Sat_Fat_Ratio	0.0242	0.1795	0.1795
MUFA_16_1_g	0.0292	0.2067	0.1832
PUFA_18_3_g	0.0297	0.2018	0.1832
PUFA_18_3_n_3_g	0.0297	0.1934	0.1832
Total_Trans_g	0.03	0.1873	0.1832
Copper_mg	0.0305	0.1832	0.1832
PUFA_18_3_n_3_g	0.0321	0.1857	0.1857
Vitamin_B_12_mcg	0.0414	0.2305	0.2291
TRANS_16_1_g	0.0441	0.237	0.2291
_3_Methylhist_mg	0.0454	0.2359	0.2291
TRANS_18_1_g	0.0455	0.2291	0.2291
Glucose_g	0.0541	0.2638	0.2638
Total_Fiber_g	0.0585	0.2766	0.2765
Fructose_g	0.0612	0.2808	0.2765
GI_glucose_ref	0.0638	0.2843	0.2765
GI_bread_ref	0.0638	0.2765	0.2765
PUFA_18_2_g	0.0731	0.308	0.3074
Matairesinol__mcg	0.0749	0.3074	0.3074
Methionine_g	0.0812	0.3248	0.3167
Serine_g	0.0812	0.3167	0.3167
Sodium_mg	0.0849	0.323	0.323
Total_PUFA_g	0.0925	0.3435	0.3435
Lycopene__mcg	0.098	0.3556	0.3537
Vitamin_D_mcg	0.1044	0.3701	0.3537
Beta_Tocopherol_mg	0.1083	0.3756	0.3537
Beta_Carotene_mcg	0.1083	0.3674	0.3537
Diet_Vit_D_mcg	0.1099	0.3647	0.3537
PUFA_22_5_DPA_g	0.1102	0.3583	0.3537
Lysine_g	0.1121	0.3568	0.3537
Added_Sug_Total_Sug_g	0.1155	0.3603	0.3537
Xylitol_g	0.1156	0.3537	0.3537
Histidine_g	0.1242	0.3727	0.3727
Magnesium_mg	0.1319	0.3883	0.3883
Total_Sugars_g	0.1392	0.4022	0.4022
Solid_Fats_g	0.1426	0.4044	0.4044
Alanine_g	0.1524	0.4245	0.4245
MUFA_20_g	0.1629	0.4457	0.4393
Threonine_g	0.1633	0.4393	0.4393
Leucine_g	0.1678	0.4436	0.4421
Added_Sug_Carb_g	0.17	0.4421	0.4421
Manganese_mg	0.1794	0.4588	0.4513
Thiamin_mg	0.1794	0.4514	0.4513
Starch_g	0.1857	0.4599	0.4513
Isoleucine_g	0.188	0.4582	0.4513
Lutein_Zeax_mcg	0.1881	0.4513	0.4513
Tyrosine_g	0.1914	0.4523	0.4523
Gluten_g	0.2102	0.4894	0.4761
Saccharin_mg	0.2104	0.4827	0.4761
Chromium__mcg	0.2106	0.4761	0.4761
SFA_20_0_g	0.227	0.5059	0.5059
Total_Carb_g	0.2323	0.5105	0.5105
SFA_16_0_g	0.2402	0.5205	0.5205
Iron_mg	0.2495	0.5332	0.532
Galactose_g	0.2555	0.5386	0.532
Valine_g	0.2565	0.5334	0.532
MUFA_22_1_g	0.2592	0.532	0.532
PUFA_18_4_g	0.2712	0.5495	0.5495
Silicon_mg	0.2798	0.5595	0.5595
Vitamin_K_mcg	0.2835	0.5598	0.5598
Glycitein_mg	0.2926	0.5706	0.5706
Lariciresinol_mcg	0.3184	0.6131	0.6131
Selenium_mcg	0.3273	0.6227	0.6166
Glycine_g	0.33	0.6202	0.6166
Available_Carb_g	0.3396	0.6307	0.6166
Total_Grains_oz	0.3418	0.6273	0.6166
Molybdenum_mcg	0.35	0.6348	0.6166
Total_Protein_g	0.3511	0.6296	0.6166
Cystine_g	0.3542	0.6278	0.6166
Arginine_g	0.3547	0.6218	0.6166
SFA_14_0_g	0.3558	0.6166	0.6166
Secoisola_mcg	0.3714	0.6367	0.6367
Total_SFA_g	0.3763	0.638	0.638
Sorbitol_g	0.3831	0.6427	0.6427
PUFA_22_6_DHA_g	0.3924	0.6513	0.6444
Total_Lignans_mcg	0.3975	0.6527	0.6444
Soluble_Dietary_Fiber_g	0.4033	0.6554	0.6444
Sucralose_mg	0.4061	0.6532	0.6444
SFA_17_0_g	0.4064	0.6469	0.6444
Calcium_mg	0.4122	0.6495	0.6444
Tryptophan_g	0.4131	0.6444	0.6444
Beta_Cryptoxan_mcg	0.432	0.6672	0.6672
Chol_Sat_Fat_Index	0.4483	0.6857	0.6857
Nitrogen_g	0.4561	0.6908	0.6887
Phenylalanine_g	0.4608	0.6912	0.6887
Niacin_Equivalents_mg	0.4635	0.6887	0.6887
Boron_mcg	0.4872	0.7169	0.7148
SFA_22_0_g	0.4903	0.7148	0.7148
Maltose_g	0.4976	0.7188	0.7188
PUFA_20_5_g	0.5233	0.7489	0.7489
Genistein_mg	0.5307	0.7526	0.752
Phosphorus_mg	0.5351	0.752	0.752
Zinc_mg	0.545	0.7591	0.7591
Biotin_mcg	0.5543	0.7653	0.7653
Glutamic_Acid_g	0.5645	0.7724	0.7724
SFA_18_0_g	0.5915	0.8024	0.8024
Aspartic_Acid_g	0.5994	0.8061	0.8061
Cholesterol_mg	0.63	0.84	0.8352
PUFA_20_4_g	0.6318	0.8352	0.8352
Retinol__mcg	0.6427	0.8425	0.8425
Synthetic_Folate_mcg	0.6798	0.8838	0.88
Alcohol_g	0.6877	0.8866	0.88
Niacin_mg	0.6882	0.88	0.88
Water_g	0.7089	0.899	0.8939
Tagatose_mg	0.7106	0.8939	0.8939
Daidzein_mg	0.7454	0.9302	0.8992
Proline_g	0.7487	0.927	0.8992
Aspartame_mg	0.7491	0.9202	0.8992
Acesulfame_K_mg	0.76	0.9263	0.8992
SFA_6_0_g	0.7625	0.9221	0.8992
Riboflavin_mg	0.7636	0.9164	0.8992
Gamma_Toco_mg	0.7648	0.9107	0.8992
Pant_Acid_mg	0.7885	0.9318	0.8992
Choline_mg	0.7903	0.927	0.8992
Iodine__mcg	0.7906	0.9204	0.8992
Total_MUFA_g	0.7939	0.9174	0.8992
SFA_8_0_cap_g	0.7942	0.911	0.8992
Erythritol_g	0.7954	0.8992	0.8992
Vitamin_C_mg	0.8121	0.9114	0.9114
GL_bread	0.8502	0.9474	0.9356
GL_glucose	0.8503	0.9407	0.9356
MUFA_14_1_g	0.8516	0.9356	0.9356
Alpha_Carotene_mcg	0.8639	0.9424	0.9383
Total_Retl_Equiv_mcg	0.8663	0.9384	0.9383
Vitamin_B_6_mg	0.8721	0.9383	0.9383
SFA_10_g	0.928	0.9916	0.9795
Lactose_g	0.9332	0.9903	0.9795
Pinores_mcg	0.9378	0.9885	0.9795
SFA_4_0_g	0.9378	0.9819	0.9795
Mannitol_g	0.9431	0.9808	0.9795
MUFA_18_1g	0.9547	0.9863	0.9795
Ash_g	0.9552	0.9803	0.9795
Total_Fat_g	0.9654	0.9844	0.9795
Caffeine_mg	0.9669	0.9795	0.9795
Delta_Toco_mg	0.9753	0.9816	0.9816
SFA_12_0_lg	0.9934	0.9934	0.9934

## Sheet: Women Benjamini-Hochberg
variable	Raw_P	bh_raw	adj_p		Adjusted p-values of partial correlations controlling for weight and energy intake, excluding participants reporting energy < resting needs (Mifflin-St-Jeor)
Xylitol_g	0.0008	0.1197	0.1197
Alcohol_g	0.0028	0.2144	0.2144
MUFA_18_1g	0.0167	0.8603	0.6958
Poly_Sat_Fat_Ratio	0.018	0.6958	0.6958
Total_MUFA_g	0.0239	0.7412	0.7412
Total_PUFA_g	0.0535	1.3824	0.8902
Coumestrol_mg	0.0551	1.2201	0.8902
PUFA_18_2_g	0.0712	1.3791	0.8902
Veg_Protein_g	0.0743	1.2798	0.8902
Vitamin_B_6_mg	0.079	1.2251	0.8902
Calcium_mg	0.0812	1.1442	0.8902
SFA_4_0_g	0.0825	1.0658	0.8902
Total_Fat_g	0.0856	1.0204	0.8902
SFA_14_0_g	0.0868	0.9611	0.8902
Total_Lignans_mcg	0.0964	0.9959	0.8902
Secoisola_mcg	0.0978	0.9473	0.8902
Beta_Cryptoxan_mcg	0.0993	0.9053	0.8902
SFA_22_0_g	0.1093	0.9413	0.8902
SFA_20_0_g	0.1158	0.9446	0.8902
Soluble_Dietary_Fi	0.1253	0.9711	0.8902
SFA_6_0_g	0.1347	0.9943	0.8902
PUFA_18_3_n_3_g	0.1375	0.9686	0.8902
PUFA_18_3_g	0.1378	0.9289	0.8902
PUFA_18_3_n_3_g	0.1378	0.8902	0.8902
Fructose_g	0.1537	0.953	0.9123
Gamma_Toco_mg	0.1586	0.9455	0.9123
Total_Fiber_g	0.1589	0.9123	0.9123
TRANS_16_1_g	0.1654	0.9158	0.9158
Caffeine_mg	0.1759	0.9399	0.9399
Iron_mg	0.1825	0.943	0.943
Vitamin_E_mg	0.191	0.9549	0.9549
Tryptophan_g	0.2205	1.0683	0.987
Vitamin_D_mcg	0.2214	1.0398	0.987
Solid_Fats_g	0.2264	1.0323	0.987
Lutein_Zeax_mcg	0.2317	1.0261	0.987
Erythritol_g	0.2358	1.0151	0.987
Phytic_Acid_mg	0.2388	1.0003	0.987
SFA_10_g	0.2659	1.0847	0.987
Vitamin_K_mcg	0.2792	1.1096	0.987
Omega_3_Total_g	0.2813	1.0901	0.987
Maltose_g	0.2848	1.0765	0.987
Lariciresinol_mcg	0.2917	1.0765	0.987
Sorbitol_g	0.3039	1.0955	0.987
Total_Retl_Equiv_m	0.3137	1.1049	0.987
Arginine_g	0.3166	1.0903	0.987
Niacin_mg	0.319	1.0748	0.987
Glucose_g	0.3308	1.091	0.987
Insoluble_Dietary_	0.3322	1.0728	0.987
Beta_Carotene_mcg	0.3381	1.0694	0.987
Iodine__mcg	0.3515	1.0895	0.987
Glycitein_mg	0.3594	1.0922	0.987
Inositol_g	0.3656	1.0897	0.987
Pinores_mcg	0.3858	1.1283	0.987
Glycine_g	0.3872	1.1114	0.987
PUFA_18_4_g	0.3884	1.0945	0.987
Delta_Toco_mg	0.3903	1.0804	0.987
CLA_cis_9_trans_11	0.3933	1.0694	0.987
Starch_g	0.3941	1.0531	0.987
Matairesinol__mcg	0.4034	1.0598	0.987
Choline_mg	0.4175	1.0787	0.987
Sucralose_mg	0.4192	1.0652	0.987
TRANS_18_1_g	0.4196	1.0491	0.987
Total_CLA_g	0.4298	1.0574	0.987
Total_SFA_g	0.4302	1.0418	0.987
Genistein_mg	0.4455	1.0624	0.987
Natural_folate_mcg	0.4493	1.0552	0.987
Oxalic_Acid_mg	0.4558	1.0544	0.987
Molybdenum_mcg	0.4586	1.0453	0.987
GI_bread_ref	0.4647	1.044	0.987
GI_glucose_ref	0.465	1.0296	0.987
Retinol__mcg	0.4688	1.0234	0.987
Betaine_mg	0.47	1.0118	0.987
Total_Trans_g	0.497	1.0553	0.987
PUFA_22_5_DPA_g	0.4974	1.0419	0.987
Animal_Protein_g	0.499	1.0312	0.987
Diet_Vit_D_mcg	0.5282	1.0772	0.987
Daidzein_mg	0.5349	1.0767	0.987
Chromium__mcg	0.5426	1.0783	0.987
Whole_Grains__oz	0.5554	1.0897	0.987
Natural_Alpha_Toco	0.5673	1.0992	0.987
Magnesium_mg	0.5679	1.0867	0.987
Zinc_mg	0.5794	1.0953	0.987
Ash_g	0.5989	1.1185	0.987
SFA_12_0_lg	0.6034	1.1134	0.987
Gluten_g	0.6131	1.118	0.987
Water_g	0.6144	1.1073	0.987
Biotin_mcg	0.6153	1.0962	0.987
CLA_trans_10_cis_1	0.6176	1.0879	0.987
Total_Sugars_g	0.6191	1.0782	0.987
Niacin_Equivalents	0.6278	1.0813	0.987
Total_Grains_oz	0.6332	1.0785	0.987
Synthetic_Folate_m	0.6418	1.0813	0.987
Vitamin_C_mg	0.6559	1.0931	0.987
Proline_g	0.6624	1.0922	0.987
Manganese_mg	0.6743	1.1001	0.987
Copper_mg	0.6762	1.0918	0.987
PUFA_20_4_g	0.6767	1.0813	0.987
Potassium_mg	0.6824	1.0794	0.987
Selenium_mcg	0.6842	1.0712	0.987
Silicon_mg	0.6852	1.0621	0.987
Cystine_g	0.7129	1.094	0.987
Total_Carb_g	0.7205	1.0949	0.987
Phosphorus_mg	0.724	1.0895	0.987
MUFA_14_1_g	0.7254	1.0812	0.987
SFA_8_0_cap_g	0.7425	1.096	0.987
Alanine_g	0.7425	1.0858	0.987
Chol_Sat_Fat_Index	0.7426	1.0757	0.987
Isoleucine_g	0.7492	1.0752	0.987
Cholesterol_mg	0.7534	1.0714	0.987
Aspartic_Acid_g	0.7549	1.0638	0.987
Threonine_g	0.7554	1.0548	0.987
MUFA_22_1_g	0.7607	1.0528	0.987
GL_glucose	0.7644	1.0486	0.987
GL_bread	0.7645	1.0395	0.987
Added_Sug_Total_Su	0.7674	1.0344	0.987
Sodium_mg	0.7739	1.0341	0.987
Pant_Acid_mg	0.784	1.0387	0.987
SFA_16_0_g	0.7946	1.0438	0.987
Beta_Tocopherol_mg	0.7955	1.0361	0.987
Boron_mcg	0.7968	1.0292	0.987
Leucine_g	0.8021	1.0275	0.987
Phenylalanine_g	0.8068	1.0251	0.987
Lactose_g	0.8143	1.0261	0.987
Tyrosine_g	0.8254	1.0318	0.987
Aspartame_mg	0.8292	1.0282	0.987
Vitamin_B_12_mcg	0.8294	1.0202	0.987
MUFA_16_1_g	0.8297	1.0126	0.987
Added_Sug_Carb_g	0.8344	1.0104	0.987
Lycopene__mcg	0.8365	1.0051	0.987
Valine_g	0.842	1.0039	0.987
Acesulfame_K_mg	0.8623	1.0203	0.987
PUFA_22_6_DHA_g	0.8647	1.0153	0.987
SFA_18_0_g	0.8763	1.0212	0.987
Mannitol_g	0.88	1.0179	0.987
Thiamin_mg	0.8808	1.0113	0.987
SFA_17_0_g	0.8879	1.0119	0.987
_3_Methylhist_mg	0.9154	1.0356	0.987
Glutamic_Acid_g	0.9167	1.0296	0.987
Galactose_g	0.9218	1.028	0.987
Lysine_g	0.922	1.0208	0.987
TRANS_18_2_g	0.9268	1.0188	0.987
Refined_Grains__oz	0.9272	1.0121	0.987
Total_Protein_g	0.9316	1.0098	0.987
Pectins_g	0.9434	1.0154	0.987
Available_Carb_g	0.9472	1.0125	0.987
PUFA_20_5_g	0.9485	1.007	0.987
Saccharin_mg	0.9519	1.0037	0.987
MUFA_20_g	0.9529	0.998	0.987
Tagatose_mg	0.9571	0.9956	0.987
Alpha_Carotene_mcg	0.9621	0.9942	0.987
Methionine_g	0.9751	1.0009	0.987
Serine_g	0.9751	0.9943	0.987
Nitrogen_g	0.9769	0.9896	0.987
Riboflavin_mg	0.9806	0.987	0.987
Histidine_g	0.9931	0.9931	0.9931

## Sheet: Women Partial Correlations
Partial Correlations- Women Excluding Under Reporters: Control Variables	Variable		Matsuda Insulin Sensitivity Index	Total Protein (g)	Total Fat (g)	Total Carbohydrate (g)	Total Saturated Fatty Acids (SFA) (g)	Total Monounsaturated Fatty Acids (MUFA) (g)	Total Polyunsaturated Fatty Acids (PUFA) (g)	Omega-3 Total (g)	Cholesterol (mg)	Mannitol (g)	Sorbitol (g)	Xylitol (g)	Erythritol (g)	SFA 8:0 (caprylic acid) (g)	SFA 10:0 (capric acid) (g)	SFA 12:0 (lauric acid) (g)	SFA 14:0 (myristic acid) (g)	SFA 16:0 (palmitic acid) (g)	SFA 18:0 (stearic acid) (g)	SFA 20:0 (arachidic acid) (g)	SFA 22:0 (behenic acid) (g)	MUFA 16:1 (palmitoleic acid) (g)	MUFA 18:1 (oleic acid) (g)	MUFA 20:1 (gadoleic acid) (g)	PUFA 18:2 (linoleic acid) (g)	PUFA 18:3 (linolenic acid) (g)	PUFA 20:4 (arachidonic acid) (g)	PUFA 20:5 (eicosapentaenoic acid [EPA]) (g)	PUFA 22:6 (docosahexaenoic acid [DHA]) (g)	Total Vitamin A Activity (International Units) (IU)	Retinol (mcg)	Vitamin D (calciferol) (mcg)	Vitamin E (Total Alpha-Tocopherol) (mg)	Beta-Tocopherol (mg)	Delta-Tocopherol (mg)	Gamma-Tocopherol (mg)	Vitamin K (phylloquinone) (mcg)	Vitamin C (ascorbic acid) (mg)	Thiamin (vitamin B1) (mg)	Riboflavin (vitamin B2) (mg)	Niacin (vitamin B3) (mg)	Pantothenic Acid (mg)	Vitamin B-6 (pyridoxine, pyridoxyl, &amp; pyridoxamine) (mg)	Vitamin B-12 (cobalamin) (mcg)	Biotin (mcg)	Beta-Carotene (provitamin A carotenoid) (mcg)	Alpha-Carotene (provitamin A carotenoid) (mcg)
Wt (kg) & Energy (kcal)	Matsuda Insulin Sensitivity Index	Correlation	1	0.0152932	-0.299231	-0.0636762	0.139861	-0.386601	-0.334034	-0.190192	-0.0559265	-0.0268921	0.181635	0.549021	-0.208899	0.0584933	0.19627	0.0923652	0.298115	0.0463572	0.0277368	-0.274768	-0.279572	0.0383122	-0.407845	-0.010524	-0.313318	-0.259807	0.0741913	-0.0115045	0.030358	0.191556	0.128536	0.215306	0.229847	-0.0461587	-0.152147	-0.24725	-0.191015	0.0792645	0.0267073	0.00432708	0.0862071	0.0488028	0.305384	0.0383836	-0.0893611	-0.0461587	-0.00846285
		Significance (2-tailed)		0.931591	0.0855821	0.720517	0.430166	0.0239107	0.053514	0.281306	0.753405	0.880001	0.303917	0.0007725	0.23576	0.742461	0.265923	0.603381	0.0868117	0.794605	0.87626	0.115794	0.109308	0.829674	0.0166511	0.952895	0.071177	0.137842	0.676679	0.948513	0.864669	0.277805	0.46878	0.221373	0.190981	0.795465	0.390343	0.158606	0.279191	0.655885	0.88082	0.980623	0.627838	0.784018	0.0790368	0.829361	0.615261	0.795465	0.962114
		df	0	32	32	32	32	32	32	32	32	32	32	32	32	32	32	32	32	32	32	32	32	32	32	32	32	32	32	32	32	32	32	32	32	32	32	32	32	32	32	32	32	32	32	32	32	32	32
	Total Protein (g)	Correlation	0.0152932	1	0.115447	-0.481696	0.206672	0.116909	-0.117728	-0.0240519	0.626128	0.0746756	0.230801	-0.0705119	0.20754	-0.0337592	0.113367	-0.00429936	0.15842	0.278509	0.166863	-0.192398	-0.169561	0.569976	0.0511776	0.570458	-0.173068	-0.0270578	0.708914	0.370541	0.452956	-0.141242	0.123612	-0.140387	-0.236705	-0.00532211	-0.134331	-0.10549	-0.00231358	-0.03342	-0.0537548	-0.056568	0.0331324	0.0140998	-0.0741664	-0.025465	-0.105553	-0.00532211	-0.184353
		Significance (2-tailed)	0.931591		0.515586	0.00392079	0.240904	0.510245	0.507265	0.892597	7.46989e-05	0.674683	0.189093	0.691908	0.23889	0.84967	0.52323	0.980748	0.370863	0.110719	0.345572	0.275658	0.337718	0.000433295	0.773775	0.000427367	0.32767	0.879267	2.70005e-06	0.0309868	0.00714433	0.425582	0.486118	0.428417	0.177711	0.976169	0.448796	0.552674	0.989639	0.851164	0.762701	0.750665	0.85243	0.936918	0.676781	0.886326	0.552436	0.976169	0.296614
		df	32	0	32	32	32	32	32	32	32	32	32	32	32	32	32	32	32	32	32	32	32	32	32	32	32	32	32	32	32	32	32	32	32	32	32	32	32	32	32	32	32	32	32	32	32	32	32
	Total Fat (g)	Correlation	-0.299231	0.115447	1	-0.684441	0.674173	0.827611	0.720267	0.44092	0.490086	-0.184646	-0.152979	-0.216835	0.257472	0.202243	0.182536	0.130128	0.144711	0.720171	0.694222	0.0844494	0.0317098	0.493925	0.814589	0.194223	0.691308	0.442745	0.255985	-0.230599	-0.091465	-0.126136	-0.0163792	-0.262899	-0.0972326	0.169432	0.35618	0.547962	0.249244	-0.119485	0.130087	-0.0121178	-0.155879	-0.186337	-0.165511	-0.192614	0.0306434	0.169432	-0.00942543
		Significance (2-tailed)	0.0855821	0.515586		8.04858e-06	1.23472e-05	1.57309e-09	1.5658e-06	0.00905211	0.00325877	0.295833	0.387727	0.21803	0.141544	0.251357	0.301482	0.463245	0.414184	1.57324e-06	5.26819e-06	0.634893	0.858702	0.00298965	4.56429e-09	0.271041	5.98733e-06	0.00873764	0.143938	0.189491	0.606931	0.477191	0.926746	0.133051	0.584344	0.338089	0.038683	0.000794598	0.155167	0.500902	0.463387	0.945772	0.378684	0.291354	0.349549	0.27511	0.863408	0.338089	0.957808
		df	32	32	0	32	32	32	32	32	32	32	32	32	32	32	32	32	32	32	32	32	32	32	32	32	32	32	32	32	32	32	32	32	32	32	32	32	32	32	32	32	32	32	32	32	32	32	32
	Total Carbohydrate (g)	Correlation	-0.0636762	-0.481696	-0.684441	1	-0.670676	-0.529182	-0.319429	-0.289448	-0.666186	0.221823	-0.0802928	-0.246843	-0.213115	-0.195343	-0.345155	-0.211372	-0.373377	-0.643503	-0.573695	0.22536	0.296887	-0.701493	-0.477666	-0.453625	-0.246117	-0.304302	-0.664464	0.00946741	-0.165623	0.108985	-0.013849	0.224984	-0.0513219	-0.0680613	-0.143421	-0.246235	-0.186699	0.110866	-0.106617	0.0348808	0.127908	0.145934	0.0345772	0.155563	0.124438	-0.0680613	0.0508149
		Significance (2-tailed)	0.720517	0.00392079	8.04858e-06		1.42308e-05	0.00129114	0.065551	0.0968362	1.70298e-05	0.207367	0.6517	0.159314	0.226223	0.268235	0.045585	0.230134	0.0296262	4.03708e-05	0.000389443	0.200028	0.0881815	3.80317e-06	0.00427817	0.00704918	0.160584	0.0801581	1.82297e-05	0.95762	0.349219	0.539514	0.938038	0.2008	0.773154	0.702119	0.418402	0.160378	0.290399	0.532494	0.548413	0.844735	0.470973	0.410208	0.846071	0.379663	0.483188	0.702119	0.775337
		df	32	32	32	0	32	32	32	32	32	32	32	32	32	32	32	32	32	32	32	32	32	32	32	32	32	32	32	32	32	32	32	32	32	32	32	32	32	32	32	32	32	32	32	32	32	32	32
	Total Saturated Fatty Acids (SFA) (g)	Correlation	0.139861	0.206672	0.674173	-0.670676	1	0.405596	0.146764	0.250486	0.508116	-0.272045	-0.135558	0.175895	0.0420523	0.359935	0.5499	0.502965	0.694562	0.789982	0.770641	-0.174836	-0.18948	0.564712	0.365195	0.16094	0.0871843	0.225864	0.413648	-0.0254606	0.0352475	0.145783	0.279979	0.0721726	0.0442381	-0.0291934	-0.0157222	0.0571017	0.210477	0.0961556	0.22353	0.0327505	0.0242183	-0.028829	-0.0173706	-0.147183	-0.0896744	-0.0291934	-0.072891
		Significance (2-tailed)	0.430166	0.240904	1.23472e-05	1.42308e-05		0.0173194	0.407522	0.153051	0.00215524	0.119597	0.444625	0.319707	0.813326	0.0365357	0.000754559	0.002431	5.18958e-06	2.77096e-08	9.75208e-08	0.322678	0.283144	0.000502845	0.0336905	0.363204	0.62393	0.198996	0.0150249	0.886346	0.843123	0.410696	0.108771	0.685019	0.803807	0.869816	0.929677	0.748388	0.232158	0.588533	0.203803	0.854113	0.891858	0.871427	0.922325	0.40617	0.614018	0.869816	0.682047
		df	32	32	32	32	0	32	32	32	32	32	32	32	32	32	32	32	32	32	32	32	32	32	32	32	32	32	32	32	32	32	32	32	32	32	32	32	32	32	32	32	32	32	32	32	32	32	32
	Total Monounsaturated Fatty Acids (MUFA) (g)	Correlation	-0.386601	0.116909	0.827611	-0.529182	0.405596	1	0.434487	0.110206	0.519048	-0.2134	-0.249283	-0.419125	0.238276	-0.0959609	-0.109981	0.11503	0.0953022	0.604502	0.460909	0.0938967	0.0138493	0.478359	0.994478	0.287498	0.461617	0.0932383	0.243883	-0.2401	-0.0799784	-0.34316	-0.0966731	-0.429217	-0.226556	0.0926243	0.00320239	0.233113	0.0972857	-0.350206	-0.150916	-0.217751	-0.390796	-0.371761	-0.258241	-0.0890989	-0.0805506	0.0926243	-0.133926
		Significance (2-tailed)	0.0239107	0.510245	1.57309e-09	0.00129114	0.0173194		0.0102385	0.534951	0.00165882	0.225588	0.155101	0.0136145	0.174766	0.589292	0.53579	0.517112	0.591862	0.000152874	0.00608186	0.597362	0.938037	0.00421472	6.60047e-33	0.0992093	0.00599422	0.599946	0.164537	0.17139	0.652979	0.0469333	0.586518	0.0113061	0.197587	0.602361	0.985659	0.184578	0.584138	0.0423097	0.394235	0.216045	0.0223007	0.0303952	0.140317	0.616303	0.650653	0.602361	0.45018
		df	32	32	32	32	32	0	32	32	32	32	32	32	32	32	32	32	32	32	32	32	32	32	32	32	32	32	32	32	32	32	32	32	32	32	32	32	32	32	32	32	32	32	32	32	32	32	32
	Total Polyunsaturated Fatty Acids (PUFA) (g)	Correlation	-0.334034	-0.117728	0.720267	-0.319429	0.146764	0.434487	1	0.609741	0.0221802	-0.0302237	0.00439819	-0.220278	0.22798	0.225182	0.0182091	-0.302718	-0.417133	0.231635	0.322116	0.295475	0.258587	0.0237927	0.455095	-0.0480628	0.974124	0.652728	-0.123511	-0.317095	-0.224019	-0.0531484	-0.174569	-0.211611	-0.0196693	0.309942	0.787136	0.895668	0.266519	-0.0134179	0.229665	0.12871	-0.00505961	-0.0522628	-0.121032	-0.202874	0.246961	0.309942	0.163616
		Significance (2-tailed)	0.053514	0.507265	1.5658e-06	0.065551	0.407522	0.0102385		0.000129142	0.900912	0.865262	0.980305	0.21063	0.19471	0.200393	0.918588	0.0818235	0.0141139	0.187455	0.0631894	0.0897778	0.139767	0.893748	0.00684406	0.787218	3.08341e-22	2.86637e-05	0.486478	0.0676573	0.202789	0.765302	0.323429	0.229594	0.912083	0.0744435	3.36149e-08	8.5034e-13	0.127598	0.939963	0.19134	0.468171	0.977344	0.769107	0.495336	0.249849	0.159109	0.0744435	0.355171
		df	32	32	32	32	32	32	0	32	32	32	32	32	32	32	32	32	32	32	32	32	32	32	32	32	32	32	32	32	32	32	32	32	32	32	32	32	32	32	32	32	32	32	32	32	32	32	32
	Omega-3 Total (g)	Correlation	-0.190192	-0.0240519	0.44092	-0.289448	0.250486	0.110206	0.609741	1	-0.0686026	-0.129333	0.056062	-0.0382377	0.213135	0.732179	0.616959	-0.127254	-0.258422	-0.0911872	0.135485	0.133698	0.0531104	-0.0106348	0.110564	0.129694	0.434316	0.886393	0.0283381	0.0961103	0.15203	0.196946	-0.150774	0.25061	0.12239	0.232038	0.348805	0.439721	0.130004	0.488207	0.705663	0.502751	0.476728	0.40845	0.073544	-0.147822	0.0842297	0.232038	0.00745424
		Significance (2-tailed)	0.281306	0.892597	0.00905211	0.0968362	0.153051	0.534951	0.000129142		0.699859	0.466004	0.752826	0.830001	0.226179	8.58791e-07	0.000101856	0.473264	0.140029	0.608028	0.444873	0.450958	0.765466	0.9524	0.533617	0.464749	0.0102719	3.10118e-12	0.873598	0.58871	0.390711	0.264249	0.394683	0.152842	0.490473	0.186668	0.0431987	0.00926404	0.463673	0.00339788	3.14121e-06	0.00244309	0.00436525	0.0164749	0.679349	0.404111	0.635777	0.186668	0.966626
		df	32	32	32	32	32	32	32	0	32	32	32	32	32	32	32	32	32	32	32	32	32	32	32	32	32	32	32	32	32	32	32	32	32	32	32	32	32	32	32	32	32	32	32	32	32	32	32
	Cholesterol (mg)	Correlation	-0.0559265	0.626128	0.490086	-0.666186	0.508116	0.519048	0.0221802	-0.0686026	1	0.0915956	0.0337457	-0.0116453	0.216894	-0.113479	0.040218	0.124266	0.38199	0.674252	0.488523	-0.35661	-0.321577	0.729964	0.463744	0.384981	-0.00685658	-0.0258613	0.650931	0.194435	0.235326	-0.316828	0.181548	-0.0716373	-0.0585336	0.0544287	-0.149438	-0.0398404	-0.00104805	-0.192386	-0.149311	-0.149788	-0.19628	-0.150482	-0.0490104	-0.0370669	-0.0430108	0.0544287	-0.246695
		Significance (2-tailed)	0.753405	7.46989e-05	0.00325877	1.70298e-05	0.00215524	0.00165882	0.900912	0.699859		0.606415	0.84973	0.947883	0.217903	0.522816	0.821334	0.483798	0.02579	1.23075e-05	0.00337414	0.0384321	0.0636578	9.62564e-07	0.00573737	0.0245577	0.969301	0.884569	3.06688e-05	0.270508	0.180325	0.0679008	0.304151	0.687237	0.74229	0.759813	0.398935	0.822986	0.995306	0.275689	0.399342	0.397821	0.265899	0.395612	0.783122	0.835133	0.809148	0.759813	0.159572
		df	32	32	32	32	32	32	32	32	0	32	32	32	32	32	32	32	32	32	32	32	32	32	32	32	32	32	32	32	32	32	32	32	32	32	32	32	32	32	32	32	32	32	32	32	32	32	32
	Mannitol (g)	Correlation	-0.0268921	0.0746756	-0.184646	0.221823	-0.272045	-0.2134	-0.0302237	-0.129333	0.0915956	1	0.155046	0.151512	0.14107	-0.197471	-0.197629	-0.0349198	-0.15408	-0.170749	-0.165752	-0.221651	-0.120568	-0.0699408	-0.223996	0.0395197	-0.0197497	-0.115947	0.0215943	0.355894	0.303735	0.128047	0.0167223	0.0423647	-0.0485679	-0.161007	0.105483	0.0837681	-0.0354734	0.127237	-0.0823796	0.137239	0.155784	0.199872	0.300334	0.237142	0.288051	-0.161007	0.143772
		Significance (2-tailed)	0.880001	0.674683	0.295833	0.207367	0.119597	0.225588	0.865262	0.466004	0.606415		0.381267	0.392349	0.426152	0.262953	0.262563	0.844564	0.384278	0.334293	0.348838	0.20773	0.497004	0.694283	0.202836	0.824388	0.911725	0.513754	0.903517	0.0388508	0.0807518	0.470485	0.925216	0.811964	0.785034	0.363001	0.552698	0.637636	0.84213	0.473321	0.64324	0.438946	0.378977	0.257074	0.0843788	0.176889	0.0985321	0.363001	0.417253
		df	32	32	32	32	32	32	32	32	32	0	32	32	32	32	32	32	32	32	32	32	32	32	32	32	32	32	32	32	32	32	32	32	32	32	32	32	32	32	32	32	32	32	32	32	32	32	32
	Sorbitol (g)	Correlation	0.181635	0.230801	-0.152979	-0.0802928	-0.135558	-0.249283	0.00439819	0.056062	0.0337457	0.155046	1	0.211903	0.0411224	-0.101878	-0.0590679	-0.108774	0.000238902	-0.0941781	-0.069954	-0.238428	-0.205193	0.0333742	-0.265248	0.103267	-0.0142036	0.027793	0.0835053	0.226054	0.248205	0.0119979	0.043203	-0.113717	0.126426	0.0835818	0.0555628	0.107247	-0.0548257	0.0253676	-0.0866687	-0.0466694	0.0106612	0.0393909	-0.0106015	0.134903	-0.0712576	0.0835818	-0.0332946
		Significance (2-tailed)	0.303917	0.189093	0.387727	0.6517	0.444625	0.155101	0.980305	0.752826	0.84973	0.381267		0.228936	0.817384	0.566427	0.740018	0.540306	0.99893	0.596259	0.694228	0.174482	0.24436	0.851366	0.129494	0.561121	0.936455	0.876011	0.638695	0.19861	0.156952	0.946307	0.808312	0.52194	0.476169	0.638387	0.754959	0.546038	0.758113	0.886758	0.625991	0.793251	0.952282	0.824951	0.952549	0.446849	0.688812	0.638387	0.851716
		df	32	32	32	32	32	32	32	32	32	32	0	32	32	32	32	32	32	32	32	32	32	32	32	32	32	32	32	32	32	32	32	32	32	32	32	32	32	32	32	32	32	32	32	32	32	32	32
	Xylitol (g)	Correlation	0.549021	-0.0705119	-0.216835	-0.246843	0.175895	-0.419125	-0.220278	-0.0382377	-0.0116453	0.151512	0.211903	1	-0.106915	0.177507	0.325094	0.128535	0.318009	-0.0122809	0.0285875	-0.377697	-0.370852	0.0125531	-0.435596	-0.112653	-0.252902	-0.0115062	0.131419	0.0698786	0.0484716	0.562601	0.0452217	0.196964	0.594595	-0.0235412	0.00400036	-0.0585789	0.219185	0.23017	0.168422	0.160654	0.215721	0.21934	0.244051	0.0716021	0.0899771	-0.0235412	0.163905
		Significance (2-tailed)	0.0007725	0.691908	0.21803	0.159314	0.319707	0.0136145	0.21063	0.830001	0.947883	0.392349	0.228936		0.547291	0.315222	0.0606522	0.468783	0.0668256	0.945043	0.872495	0.0276474	0.0308351	0.943826	0.010025	0.525865	0.148998	0.948505	0.458779	0.694542	0.78545	0.000533404	0.799532	0.264204	0.000208654	0.894865	0.982086	0.742097	0.212962	0.190341	0.34102	0.364068	0.220462	0.21263	0.164238	0.687383	0.612817	0.894865	0.354312
		df	32	32	32	32	32	32	32	32	32	32	32	0	32	32	32	32	32	32	32	32	32	32	32	32	32	32	32	32	32	32	32	32	32	32	32	32	32	32	32	32	32	32	32	32	32	32	32
	Erythritol (g)	Correlation	-0.208899	0.20754	0.257472	-0.213115	0.0420523	0.238276	0.22798	0.213135	0.216894	0.14107	0.0411224	-0.106915	1	-0.0537777	-0.102305	-0.155321	-0.171392	0.138087	0.258837	0.121198	-0.00508834	0.151406	0.232486	0.142007	0.190738	0.233644	0.212456	-0.0585474	-0.0158926	-0.159893	0.0818816	-0.108139	-0.0838001	0.211317	0.0941073	0.191593	0.052576	-0.0783227	-0.0540123	-0.081443	-0.0611414	-0.0416493	-0.0819264	-0.078199	-0.0318358	0.211317	-0.145175
		Significance (2-tailed)	0.23576	0.23889	0.141544	0.226223	0.813326	0.174766	0.19471	0.226179	0.217903	0.426152	0.817384	0.547291		0.762603	0.564792	0.380414	0.33245	0.436096	0.139372	0.494741	0.977215	0.392683	0.185794	0.423051	0.279901	0.18355	0.227697	0.742231	0.928916	0.366374	0.645256	0.542684	0.637507	0.230257	0.596537	0.277711	0.76776	0.659726	0.761597	0.647032	0.731223	0.815084	0.645074	0.660231	0.858146	0.230257	0.412672
		df	32	32	32	32	32	32	32	32	32	32	32	32	0	32	32	32	32	32	32	32	32	32	32	32	32	32	32	32	32	32	32	32	32	32	32	32	32	32	32	32	32	32	32	32	32	32	32
	SFA 8:0 (caprylic acid) (g)	Correlation	0.0584933	-0.0337592	0.202243	-0.195343	0.359935	-0.0959609	0.225182	0.732179	-0.113479	-0.197471	-0.101878	0.177507	-0.0537777	1	0.910708	0.0681258	-0.117345	-0.183105	0.00891134	-0.0232729	-0.102952	-0.0678946	-0.0874482	-0.129652	0.0541861	0.78129	-0.0413187	-0.0251834	-0.0310764	0.361958	-0.14248	0.366698	0.286437	-0.0526463	0.0547647	0.135881	0.130366	0.793665	0.962936	0.729707	0.734757	0.663178	0.295569	-0.0401658	-0.0261727	-0.0526463	-0.185787
		Significance (2-tailed)	0.742461	0.84967	0.251357	0.268235	0.0365357	0.589292	0.200393	8.58791e-07	0.522816	0.262953	0.566427	0.315222	0.762603		7.87244e-14	0.70185	0.508656	0.299952	0.960107	0.896056	0.562321	0.702815	0.622877	0.464895	0.760852	4.9543e-08	0.816527	0.887576	0.861497	0.0354194	0.421492	0.0329116	0.100518	0.767459	0.758374	0.443531	0.46242	2.14851e-08	8.93411e-20	9.75305e-07	7.50987e-07	1.91752e-05	0.08967	0.821563	0.883189	0.767459	0.292806
		df	32	32	32	32	32	32	32	32	32	32	32	32	32	0	32	32	32	32	32	32	32	32	32	32	32	32	32	32	32	32	32	32	32	32	32	32	32	32	32	32	32	32	32	32	32	32	32
	SFA 10:0 (capric acid) (g)	Correlation	0.19627	0.113367	0.182536	-0.345155	0.5499	-0.109981	0.0182091	0.616959	0.040218	-0.197629	-0.0590679	0.325094	-0.102305	0.910708	1	0.303766	0.244582	-0.00756217	0.0765648	-0.222483	-0.291583	0.160741	-0.132442	0.0944264	-0.158504	0.603337	0.246887	0.173493	0.191972	0.400264	0.0522802	0.34192	0.249732	-0.128938	-0.0881212	-0.0653522	0.18791	0.68356	0.830816	0.59918	0.62056	0.548768	0.286894	-0.0204233	0.00572895	-0.128938	-0.223941
		Significance (2-tailed)	0.265923	0.52323	0.301482	0.045585	0.000754559	0.53579	0.918588	0.000101856	0.821334	0.262563	0.740018	0.0606522	0.564792	7.87244e-14		0.080719	0.163293	0.966143	0.66692	0.205983	0.0942887	0.363804	0.45526	0.595287	0.370605	0.000158653	0.159239	0.326465	0.276744	0.0189945	0.769032	0.0477873	0.154333	0.467377	0.620193	0.713466	0.287227	8.3551e-06	1.19388e-09	0.000180909	9.02814e-05	0.000777737	0.099953	0.908727	0.974348	0.467377	0.202951
		df	32	32	32	32	32	32	32	32	32	32	32	32	32	32	0	32	32	32	32	32	32	32	32	32	32	32	32	32	32	32	32	32	32	32	32	32	32	32	32	32	32	32	32	32	32	32	32
	SFA 12:0 (lauric acid) (g)	Correlation	0.0923652	-0.00429936	0.130128	-0.211372	0.502965	0.11503	-0.302718	-0.127254	0.124266	-0.0349198	-0.108774	0.128535	-0.155321	0.0681258	0.303766	1	0.675535	0.238998	0.149741	-0.148381	-0.133849	0.190472	0.0960965	0.13866	-0.300123	-0.24662	0.240017	0.137233	0.180349	0.120035	0.206368	-0.048787	0.0408517	-0.152629	-0.29624	-0.326624	0.0816666	-0.0279639	-0.0533585	-0.121269	-0.127513	-0.135961	-0.00163064	-0.0976515	-0.053282	-0.152629	-0.0374607
		Significance (2-tailed)	0.603381	0.980748	0.463245	0.230134	0.002431	0.517112	0.0818235	0.473264	0.483798	0.844564	0.540306	0.468783	0.380414	0.70185	0.080719		1.16772e-05	0.173423	0.39797	0.402316	0.450443	0.280584	0.588763	0.434176	0.0846075	0.159704	0.171544	0.438965	0.307411	0.49892	0.24161	0.784087	0.818566	0.388826	0.0889097	0.0593795	0.646126	0.875255	0.764401	0.494486	0.472354	0.443261	0.992697	0.582718	0.764729	0.388826	0.833406
		df	32	32	32	32	32	32	32	32	32	32	32	32	32	32	32	0	32	32	32	32	32	32	32	32	32	32	32	32	32	32	32	32	32	32	32	32	32	32	32	32	32	32	32	32	32	32	32
	SFA 14:0 (myristic acid) (g)	Correlation	0.298115	0.15842	0.144711	-0.373377	0.694562	0.0953022	-0.417133	-0.258422	0.38199	-0.15408	0.000238902	0.318009	-0.171392	-0.117345	0.244582	0.675535	1	0.611234	0.390806	-0.419897	-0.37613	0.499424	0.0420931	0.229283	-0.413586	-0.359994	0.430912	0.27778	0.26565	0.142738	0.451505	0.00182164	-0.00373438	-0.179206	-0.359359	-0.435925	0.0644016	-0.187268	-0.247538	-0.296334	-0.250586	-0.254189	-0.0714418	-0.0215506	-0.0927895	-0.179206	0.00884628
		Significance (2-tailed)	0.0868117	0.370863	0.414184	0.0296262	5.18958e-06	0.591862	0.0141139	0.140029	0.02579	0.384278	0.99893	0.0668256	0.33245	0.508656	0.163293	1.16772e-05		0.000123014	0.0222971	0.013425	0.0283521	0.00263792	0.813148	0.192101	0.0150416	0.0365025	0.0109531	0.111695	0.128893	0.420645	0.00735429	0.991842	0.983277	0.310536	0.0368585	0.00996261	0.717462	0.288905	0.158106	0.088804	0.152882	0.14687	0.688048	0.903711	0.601711	0.310536	0.960398
		df	32	32	32	32	32	32	32	32	32	32	32	32	32	32	32	32	0	32	32	32	32	32	32	32	32	32	32	32	32	32	32	32	32	32	32	32	32	32	32	32	32	32	32	32	32	32	32
	SFA 16:0 (palmitic acid) (g)	Correlation	0.0463572	0.278509	0.720171	-0.643503	0.789982	0.604502	0.231635	-0.0911872	0.674252	-0.170749	-0.0941781	-0.0122809	0.138087	-0.183105	-0.00756217	0.238998	0.611234	1	0.797866	-0.185672	-0.151459	0.703907	0.559498	0.220012	0.268657	-0.090184	0.451521	-0.0997339	-0.0215681	-0.162501	0.302118	-0.227191	-0.127702	0.0950776	0.091937	0.152126	0.15235	-0.375539	-0.279414	-0.344379	-0.386622	-0.408526	-0.199677	-0.146039	-0.0529569	0.0950776	0.00442671
		Significance (2-tailed)	0.794605	0.110719	1.57324e-06	4.03708e-05	2.77096e-08	0.000152874	0.187455	0.608028	1.23075e-05	0.334293	0.596259	0.945043	0.436096	0.299952	0.966143	0.173423	0.000123014		1.59721e-08	0.29311	0.392515	3.406e-06	0.000581326	0.211197	0.124457	0.611997	0.00735197	0.574666	0.903634	0.358507	0.0824609	0.1963	0.471693	0.592739	0.605068	0.390409	0.389704	0.028622	0.109517	0.0461055	0.0239027	0.0164529	0.257549	0.409868	0.766125	0.592739	0.980177
		df	32	32	32	32	32	32	32	32	32	32	32	32	32	32	32	32	32	0	32	32	32	32	32	32	32	32	32	32	32	32	32	32	32	32	32	32	32	32	32	32	32	32	32	32	32	32	32
	SFA 18:0 (stearic acid) (g)	Correlation	0.0277368	0.166863	0.694222	-0.573695	0.770641	0.460909	0.322116	0.135485	0.488523	-0.165752	-0.069954	0.0285875	0.258837	0.00891134	0.0765648	0.149741	0.390806	0.797866	1	0.0703149	0.0498365	0.462847	0.434678	0.0853437	0.325535	0.134893	0.276648	-0.215104	-0.141994	0.0133126	0.191717	0.0213365	-0.0771925	0.0565015	0.190839	0.317206	0.181509	-0.132411	-0.0704767	-0.178075	-0.184269	-0.201999	-0.135369	-0.14568	-0.0833016	0.0565015	0.0941121
		Significance (2-tailed)	0.87626	0.345572	5.26819e-06	0.000389443	9.75208e-08	0.00608186	0.0631894	0.444873	0.00337414	0.348838	0.694228	0.872495	0.139372	0.960107	0.66692	0.39797	0.0222971	1.59721e-08		0.692727	0.779555	0.0058445	0.0102014	0.6313	0.0602833	0.446883	0.113222	0.221817	0.423095	0.940434	0.277393	0.904664	0.664348	0.750949	0.27964	0.0675554	0.304257	0.455365	0.692055	0.313652	0.296837	0.251941	0.445265	0.411031	0.639517	0.750949	0.596518
		df	32	32	32	32	32	32	32	32	32	32	32	32	32	32	32	32	32	32	0	32	32	32	32	32	32	32	32	32	32	32	32	32	32	32	32	32	32	32	32	32	32	32	32	32	32	32	32
	SFA 20:0 (arachidic acid) (g)	Correlation	-0.274768	-0.192398	0.0844494	0.22536	-0.174836	0.0938967	0.295475	0.133698	-0.35661	-0.221651	-0.238428	-0.377697	0.121198	-0.0232729	-0.222483	-0.148381	-0.419897	-0.185672	0.0703149	1	0.937644	-0.520676	0.145728	-0.0970998	0.351361	0.0776448	-0.401773	-0.47362	-0.38724	-0.134114	-0.211169	0.0845988	-0.141832	0.29336	0.290634	0.313486	-0.0956917	-0.111153	-0.00963886	-0.0292465	-0.0576284	-0.0966619	-0.133946	-0.122317	-0.179037	0.29336	0.095404
		Significance (2-tailed)	0.115794	0.275658	0.634893	0.200028	0.322678	0.597362	0.0897778	0.450958	0.0384321	0.20773	0.174482	0.0276474	0.494741	0.896056	0.205983	0.402316	0.013425	0.29311	0.692727		3.06655e-16	0.00159418	0.410875	0.58486	0.041588	0.662497	0.0185073	0.00466478	0.0236596	0.449535	0.230592	0.634292	0.423629	0.0922086	0.0954155	0.0710172	0.590342	0.531428	0.956853	0.869581	0.746144	0.586562	0.45011	0.490734	0.311002	0.0922086	0.591464
		df	32	32	32	32	32	32	32	32	32	32	32	32	32	32	32	32	32	32	32	0	32	32	32	32	32	32	32	32	32	32	32	32	32	32	32	32	32	32	32	32	32	32	32	32	32	32	32
	SFA 22:0 (behenic acid) (g)	Correlation	-0.279572	-0.169561	0.0317098	0.296887	-0.18948	0.0138493	0.258587	0.0531104	-0.321577	-0.120568	-0.205193	-0.370852	-0.00508834	-0.102952	-0.291583	-0.133849	-0.37613	-0.151459	0.0498365	0.937644	1	-0.475109	0.0537749	-0.0694835	0.325066	-0.0190722	-0.402701	-0.353938	-0.288056	-0.159505	-0.227619	0.137153	-0.142474	0.277392	0.310497	0.311476	-0.112712	-0.131897	-0.0832718	-0.0759095	-0.0731723	-0.114352	-0.162644	-0.196258	-0.154147	0.277392	0.156522
		Significance (2-tailed)	0.109308	0.337718	0.858702	0.0881815	0.283144	0.938037	0.139767	0.765466	0.0636578	0.497004	0.24436	0.0308351	0.977215	0.562321	0.0942887	0.450443	0.0283521	0.392515	0.779555	3.06655e-16		0.00451914	0.762615	0.696187	0.0606755	0.914742	0.0182129	0.0400137	0.098526	0.367555	0.195436	0.439236	0.421512	0.112217	0.0738982	0.0729447	0.525648	0.457134	0.639637	0.669608	0.680884	0.519604	0.358077	0.265955	0.384069	0.112217	0.376696
		df	32	32	32	32	32	32	32	32	32	32	32	32	32	32	32	32	32	32	32	32	0	32	32	32	32	32	32	32	32	32	32	32	32	32	32	32	32	32	32	32	32	32	32	32	32	32	32
	MUFA 16:1 (palmitoleic acid) (g)	Correlation	0.0383122	0.569976	0.493925	-0.701493	0.564712	0.478359	0.0237927	-0.0106348	0.729964	-0.0699408	0.0333742	0.0125531	0.151406	-0.0678946	0.160741	0.190472	0.499424	0.703907	0.462847	-0.520676	-0.475109	1	0.391645	0.602825	-0.0186889	-0.0436032	0.836475	0.305701	0.419665	-0.229628	0.148287	-0.216773	-0.149608	-0.0875465	-0.128284	-0.0723814	0.0848204	-0.176079	-0.145742	-0.216284	-0.209951	-0.202484	-0.123499	-0.0699141	-0.107836	-0.0875465	-0.0843377
		Significance (2-tailed)	0.829674	0.000433295	0.00298965	3.80317e-06	0.000502845	0.00421472	0.893748	0.9524	9.62564e-07	0.694283	0.851366	0.943826	0.392683	0.702815	0.363804	0.280584	0.00263792	3.406e-06	0.0058445	0.00159418	0.00451914		0.0219861	0.000161259	0.91645	0.806569	7.2328e-10	0.0787102	0.0134816	0.191414	0.402617	0.218166	0.398394	0.622485	0.469657	0.684155	0.633401	0.319195	0.410831	0.219232	0.233355	0.250779	0.486522	0.694394	0.543824	0.622485	0.635342
		df	32	32	32	32	32	32	32	32	32	32	32	32	32	32	32	32	32	32	32	32	32	0	32	32	32	32	32	32	32	32	32	32	32	32	32	32	32	32	32	32	32	32	32	32	32	32	32
	MUFA 18:1 (oleic acid) (g)	Correlation	-0.407845	0.0511776	0.814589	-0.477666	0.365195	0.994478	0.455095	0.110564	0.463744	-0.223996	-0.265248	-0.435596	0.232486	-0.0874482	-0.132442	0.0960965	0.0420931	0.559498	0.434678	0.145728	0.0537749	0.391645	1	0.204899	0.489411	0.109277	0.154095	-0.307264	-0.159628	-0.329629	-0.117643	-0.434648	-0.211087	0.109786	0.0200594	0.256793	0.0986261	-0.338738	-0.136308	-0.200794	-0.380801	-0.361055	-0.255156	-0.0797023	-0.0759254	0.109786	-0.133975
		Significance (2-tailed)	0.0166511	0.773775	4.56429e-09	0.00427817	0.0336905	6.60047e-33	0.00684406	0.533617	0.00573737	0.202836	0.129494	0.010025	0.185794	0.622877	0.45526	0.588763	0.813148	0.000581326	0.0102014	0.410875	0.762615	0.0219861		0.245053	0.00330818	0.538421	0.38423	0.0771162	0.367179	0.0569425	0.507576	0.0102074	0.230778	0.536517	0.910346	0.142634	0.578943	0.0500363	0.442087	0.254841	0.026294	0.0359142	0.145287	0.654102	0.669543	0.536517	0.450012
		df	32	32	32	32	32	32	32	32	32	32	32	32	32	32	32	32	32	32	32	32	32	32	0	32	32	32	32	32	32	32	32	32	32	32	32	32	32	32	32	32	32	32	32	32	32	32	32
	MUFA 20:1 (gadoleic acid) (g)	Correlation	-0.010524	0.570458	0.194223	-0.453625	0.16094	0.287498	-0.0480628	0.129694	0.384981	0.0395197	0.103267	-0.112653	0.142007	-0.129652	0.0944264	0.13866	0.229283	0.220012	0.0853437	-0.0970998	-0.0694835	0.602825	0.204899	1	-0.105351	-0.120419	0.783151	0.540329	0.783202	-0.285949	-0.0417989	-0.0932116	-0.307003	-0.0212978	-0.156175	-0.145557	-0.0961161	-0.245033	-0.165305	-0.158153	-0.188623	-0.187584	-0.0497938	-0.0599436	-0.0981566	-0.0212978	-0.0847781
		Significance (2-tailed)	0.952895	0.000427367	0.271041	0.00704918	0.363204	0.0992093	0.787218	0.464749	0.0245577	0.824388	0.561121	0.525865	0.423051	0.464895	0.595287	0.434176	0.192101	0.211197	0.6313	0.58486	0.696187	0.000161259	0.245053		0.553199	0.497537	4.38451e-08	0.000971221	4.3697e-08	0.101124	0.814431	0.600051	0.0773805	0.904836	0.377768	0.411432	0.588687	0.162495	0.35016	0.371682	0.285367	0.288077	0.779739	0.7363	0.58076	0.904836	0.633571
		df	32	32	32	32	32	32	32	32	32	32	32	32	32	32	32	32	32	32	32	32	32	32	32	0	32	32	32	32	32	32	32	32	32	32	32	32	32	32	32	32	32	32	32	32	32	32	32
	PUFA 18:2 (linoleic acid) (g)	Correlation	-0.313318	-0.173068	0.691308	-0.246117	0.0871843	0.461617	0.974124	0.434316	-0.00685658	-0.0197497	-0.0142036	-0.252902	0.190738	0.0541861	-0.158504	-0.300123	-0.413586	0.268657	0.325535	0.351361	0.325066	-0.0186889	0.489411	-0.105351	1	0.482302	-0.193298	-0.409597	-0.313999	-0.0976481	-0.168879	-0.298001	-0.040003	0.33953	0.793251	0.890667	0.244607	-0.14635	0.0661313	0.00742603	-0.132368	-0.168914	-0.163693	-0.188611	0.252892	0.33953	0.204154
		Significance (2-tailed)	0.071177	0.32767	5.98733e-06	0.160584	0.62393	0.00599422	3.08341e-22	0.0102719	0.969301	0.911725	0.936455	0.148998	0.279901	0.760852	0.370605	0.0846075	0.0150416	0.124457	0.0602833	0.041588	0.0606755	0.91645	0.00330818	0.553199		0.0038694	0.273375	0.0161454	0.0705325	0.582731	0.339692	0.0869383	0.822274	0.0494689	2.21145e-08	1.7333e-12	0.163249	0.408861	0.710197	0.966752	0.455514	0.339591	0.354941	0.285398	0.149015	0.0494689	0.246809
		df	32	32	32	32	32	32	32	32	32	32	32	32	32	32	32	32	32	32	32	32	32	32	32	32	0	32	32	32	32	32	32	32	32	32	32	32	32	32	32	32	32	32	32	32	32	32	32
	PUFA 18:3 (linolenic acid) (g)	Correlation	-0.259807	-0.0270578	0.442745	-0.304302	0.225864	0.0932383	0.652728	0.886393	-0.0258613	-0.115947	0.027793	-0.0115062	0.233644	0.78129	0.603337	-0.24662	-0.359994	-0.090184	0.134893	0.0776448	-0.0190722	-0.0436032	0.109277	-0.120419	0.482302	1	-0.0621695	-0.109474	-0.11696	0.19286	-0.142368	0.160072	0.129449	0.0681099	0.438162	0.550199	0.236574	0.547477	0.770818	0.560745	0.515627	0.452353	0.097307	-0.0973202	0.0832151	0.0681099	-0.0529797
		Significance (2-tailed)	0.137842	0.879267	0.00873764	0.0801581	0.198996	0.599946	2.86637e-05	3.10118e-12	0.884569	0.513754	0.876011	0.948505	0.18355	4.9543e-08	0.000158653	0.159704	0.0365025	0.611997	0.446883	0.662497	0.914742	0.806569	0.538421	0.497537	0.0038694		0.726875	0.537685	0.510059	0.274485	0.421862	0.365831	0.465599	0.701916	0.00954563	0.000748539	0.177959	0.000804922	9.64593e-08	0.000561631	0.00180208	0.007231	0.584055	0.584003	0.639865	0.701916	0.766027
		df	32	32	32	32	32	32	32	32	32	32	32	32	32	32	32	32	32	32	32	32	32	32	32	32	32	0	32	32	32	32	32	32	32	32	32	32	32	32	32	32	32	32	32	32	32	32	32
	PUFA 20:4 (arachidonic acid) (g)	Correlation	0.0741913	0.708914	0.255985	-0.664464	0.413648	0.243883	-0.123511	0.0283381	0.650931	0.0215943	0.0835053	0.131419	0.212456	-0.0413187	0.246887	0.240017	0.430912	0.451521	0.276648	-0.401773	-0.402701	0.836475	0.154095	0.783151	-0.193298	-0.0621695	1	0.406563	0.563987	-0.155001	0.129598	-0.170182	-0.150986	0.0273544	-0.169953	-0.17217	0.108533	-0.1385	-0.100319	-0.130382	-0.124043	-0.118951	-0.00542586	-0.0337988	-0.0532539	0.0273544	-0.141195
		Significance (2-tailed)	0.676679	2.70005e-06	0.143938	1.82297e-05	0.0150249	0.164537	0.486478	0.873598	3.06688e-05	0.903517	0.638695	0.458779	0.227697	0.816527	0.159239	0.171544	0.0109531	0.00735197	0.113222	0.0185073	0.0182129	7.2328e-10	0.38423	4.38451e-08	0.273375	0.726875		0.0170294	0.000513154	0.381407	0.465084	0.335924	0.394012	0.877953	0.336585	0.330226	0.541207	0.43471	0.572413	0.462363	0.484588	0.502832	0.975704	0.849496	0.76485	0.877953	0.425737
		df	32	32	32	32	32	32	32	32	32	32	32	32	32	32	32	32	32	32	32	32	32	32	32	32	32	32	0	32	32	32	32	32	32	32	32	32	32	32	32	32	32	32	32	32	32	32	32
	PUFA 20:5 (eicosapentaenoic acid [EPA]) (g)	Correlation	-0.0115045	0.370541	-0.230599	0.00946741	-0.0254606	-0.2401	-0.317095	0.0961103	0.194435	0.355894	0.226054	0.0698786	-0.0585474	-0.0251834	0.173493	0.137233	0.27778	-0.0997339	-0.215104	-0.47362	-0.353938	0.305701	-0.307264	0.540329	-0.409597	-0.109474	0.406563	1	0.910967	5.80428e-05	0.104022	0.360438	-0.185656	-0.224018	-0.330165	-0.390387	-0.1958	0.11823	-0.00907034	0.0802728	0.189179	0.225182	0.135604	0.136175	0.109173	-0.224018	-0.0998828
		Significance (2-tailed)	0.948513	0.0309868	0.189491	0.95762	0.886346	0.17139	0.0676573	0.58871	0.270508	0.0388508	0.19861	0.694542	0.742231	0.887576	0.326465	0.438965	0.111695	0.574666	0.221817	0.00466478	0.0400137	0.0787102	0.0771162	0.000971221	0.0161454	0.537685	0.0170294		7.52972e-14	0.99974	0.558243	0.0362556	0.293151	0.202792	0.0565161	0.0224538	0.267093	0.505444	0.959396	0.651782	0.283924	0.200393	0.444468	0.442538	0.538809	0.202792	0.574092
		df	32	32	32	32	32	32	32	32	32	32	32	32	32	32	32	32	32	32	32	32	32	32	32	32	32	32	32	0	32	32	32	32	32	32	32	32	32	32	32	32	32	32	32	32	32	32	32
	PUFA 22:6 (docosahexaenoic acid [DHA]) (g)	Correlation	0.030358	0.452956	-0.091465	-0.165623	0.0352475	-0.0799784	-0.224019	0.15203	0.235326	0.303735	0.248205	0.0484716	-0.0158926	-0.0310764	0.191972	0.180349	0.26565	-0.0215681	-0.141994	-0.38724	-0.288056	0.419665	-0.159628	0.783202	-0.313999	-0.11696	0.563987	0.910967	1	-0.0898785	0.0317791	0.187865	-0.148578	-0.173568	-0.254896	-0.293838	-0.156679	-0.0100796	-0.0302383	0.0334386	0.0672569	0.0793971	0.0886869	-0.00193122	0.0493854	-0.173568	-0.0935982
		Significance (2-tailed)	0.864669	0.00714433	0.606931	0.349219	0.843123	0.652979	0.202789	0.390711	0.180325	0.0807518	0.156952	0.78545	0.928916	0.861497	0.276744	0.307411	0.128893	0.903634	0.423095	0.0236596	0.098526	0.0134816	0.367179	4.3697e-08	0.0705325	0.510059	0.000513154	7.52972e-14		0.613208	0.858396	0.287345	0.401685	0.326252	0.145711	0.0916543	0.376212	0.954882	0.865198	0.851082	0.705482	0.655345	0.617941	0.991351	0.781502	0.326252	0.598534
		df	32	32	32	32	32	32	32	32	32	32	32	32	32	32	32	32	32	32	32	32	32	32	32	32	32	32	32	32	0	32	32	32	32	32	32	32	32	32	32	32	32	32	32	32	32	32	32
	Retinol (mcg)	Correlation	0.128536	0.123612	-0.0163792	-0.013849	0.279979	-0.0966731	-0.174569	-0.150774	0.181548	0.0167223	0.043203	0.0452217	0.0818816	-0.14248	0.0522802	0.206368	0.451505	0.302118	0.191717	-0.211169	-0.227619	0.148287	-0.117643	-0.0417989	-0.168879	-0.142368	0.129598	0.104022	0.0317791	0.146093	1	0.0983045	0.0253395	-0.182262	0.128183	-0.0971378	0.340389	-0.14231	-0.18385	-0.160984	-0.123404	-0.151316	-0.0787283	-0.013373	0.478953	-0.182262	-0.0478857
		Significance (2-tailed)	0.46878	0.486118	0.926746	0.938038	0.108771	0.586518	0.323429	0.394683	0.304151	0.925216	0.808312	0.799532	0.645256	0.421492	0.769032	0.24161	0.00735429	0.0824609	0.277393	0.230592	0.195436	0.402617	0.507576	0.814431	0.339692	0.421862	0.465084	0.558243	0.858396	0.409693		0.580187	0.886883	0.302222	0.47001	0.584712	0.048859	0.422053	0.297956	0.363069	0.486859	0.392968	0.658071	0.940164	0.00416109	0.302222	0.787984
		df	32	32	32	32	32	32	32	32	32	32	32	32	32	32	32	32	32	32	32	32	32	32	32	32	32	32	32	32	32	32	0	32	32	32	32	32	32	32	32	32	32	32	32	32	32	32	32
	Vitamin D (calciferol) (mcg)	Correlation	0.215306	-0.140387	-0.262899	0.224984	0.0721726	-0.429217	-0.211611	0.25061	-0.0716373	0.0423647	-0.113717	0.196964	-0.108139	0.366698	0.34192	-0.048787	0.00182164	-0.227191	0.0213365	0.0845988	0.137153	-0.216773	-0.434648	-0.0932116	-0.298001	0.160072	-0.170182	0.360438	0.187865	0.148419	0.0983045	1	0.169048	-0.123216	-0.159505	-0.2157	-0.296002	0.444683	0.391581	0.375693	0.492202	0.501728	0.349489	0.117562	-0.0381267	-0.123216	-0.0673328
		Significance (2-tailed)	0.221373	0.428417	0.133051	0.2008	0.685019	0.0113061	0.229594	0.152842	0.687237	0.811964	0.52194	0.264204	0.542684	0.0329116	0.0477873	0.784087	0.991842	0.1963	0.904664	0.634292	0.439236	0.218166	0.0102074	0.600051	0.0869383	0.365831	0.335924	0.0362556	0.287345	0.402194	0.580187		0.339201	0.487528	0.367555	0.220508	0.0891788	0.00841404	0.0220096	0.0285513	0.00310796	0.00250159	0.0427625	0.507869	0.830487	0.487528	0.705164
		df	32	32	32	32	32	32	32	32	32	32	32	32	32	32	32	32	32	32	32	32	32	32	32	32	32	32	32	32	32	32	32	0	32	32	32	32	32	32	32	32	32	32	32	32	32	32	32
	Vitamin E (Total Alpha-Tocopherol) (mg)	Correlation	0.229847	-0.236705	-0.0972326	-0.0513219	0.0442381	-0.226556	-0.0196693	0.12239	-0.0585336	-0.0485679	0.126426	0.594595	-0.0838001	0.286437	0.249732	0.0408517	-0.00373438	-0.127702	-0.0771925	-0.141832	-0.142474	-0.149608	-0.211087	-0.307003	-0.040003	0.129449	-0.150986	-0.185656	-0.148578	0.319485	0.0253395	0.169048	1	0.265643	0.0654303	0.0346579	0.101129	0.245086	0.290896	0.237341	0.257319	0.233803	-0.017848	-0.149614	0.0562562	0.265643	0.0878714
		Significance (2-tailed)	0.190981	0.177711	0.584344	0.773154	0.803807	0.197587	0.912083	0.490473	0.74229	0.785034	0.476169	0.000208654	0.637507	0.100518	0.154333	0.818566	0.983277	0.471693	0.664348	0.423629	0.421512	0.398394	0.230778	0.0773805	0.822274	0.465599	0.394012	0.293151	0.401685	0.065501	0.886883	0.339201		0.128903	0.713138	0.845716	0.5693	0.162401	0.0951028	0.176515	0.141789	0.183244	0.920197	0.398374	0.751997	0.128903	0.621188
		df	32	32	32	32	32	32	32	32	32	32	32	32	32	32	32	32	32	32	32	32	32	32	32	32	32	32	32	32	32	32	32	32	0	32	32	32	32	32	32	32	32	32	32	32	32	32	32
	Beta-Tocopherol (mg)	Correlation	-0.0461587	-0.00532211	0.169432	-0.0680613	-0.0291934	0.0926243	0.309942	0.232038	0.0544287	-0.161007	0.0835818	-0.0235412	0.211317	-0.0526463	-0.128938	-0.152629	-0.179206	0.0950776	0.0565015	0.29336	0.277392	-0.0875465	0.109786	-0.0212978	0.33953	0.0681099	0.0273544	-0.224018	-0.173568	-0.079927	-0.182262	-0.123216	0.265643	1	0.214247	0.237799	-0.0630411	-0.103976	-0.0225512	0.0158542	0.0289618	0.0152018	-0.143688	-0.294225	-0.0420126	1	0.031318
		Significance (2-tailed)	0.795465	0.976169	0.338089	0.702119	0.869816	0.602361	0.0744435	0.186668	0.759813	0.363001	0.638387	0.894865	0.230257	0.767459	0.467377	0.388826	0.310536	0.592739	0.750949	0.0922086	0.112217	0.622485	0.536517	0.904836	0.0494689	0.701916	0.877953	0.202792	0.326252	0.653188	0.302222	0.487528	0.128903		0.223709	0.175657	0.723194	0.558418	0.899263	0.929088	0.87084	0.931999	0.417528	0.0912076	0.813499	3.20255e-247	0.860431
		df	32	32	32	32	32	32	32	32	32	32	32	32	32	32	32	32	32	32	32	32	32	32	32	32	32	32	32	32	32	32	32	32	32	0	32	32	32	32	32	32	32	32	32	32	32	32	32
	Delta-Tocopherol (mg)	Correlation	-0.152147	-0.134331	0.35618	-0.143421	-0.0157222	0.00320239	0.787136	0.348805	-0.149438	0.105483	0.0555628	0.00400036	0.0941073	0.0547647	-0.0881212	-0.29624	-0.359359	0.091937	0.190839	0.290634	0.310497	-0.128284	0.0200594	-0.156175	0.793251	0.438162	-0.169953	-0.330165	-0.254896	0.0809562	0.128183	-0.159505	0.0654303	0.214247	1	0.906806	0.429346	-0.0784372	0.0920037	0.0823201	-0.026866	-0.0846303	-0.0516109	-0.27762	0.444627	0.214247	0.284115
		Significance (2-tailed)	0.390343	0.448796	0.038683	0.418402	0.929677	0.985659	3.36149e-08	0.0431987	0.398935	0.552698	0.754959	0.982086	0.596537	0.758374	0.620193	0.0889097	0.0368585	0.605068	0.27964	0.0954155	0.0738982	0.469657	0.910346	0.377768	2.21145e-08	0.00954563	0.336585	0.0565161	0.145711	0.649006	0.47001	0.367555	0.713138	0.223709		1.51665e-13	0.0112791	0.659259	0.604805	0.643481	0.880116	0.634165	0.77191	0.11191	0.00842316	0.223709	0.10343
		df	32	32	32	32	32	32	32	32	32	32	32	32	32	32	32	32	32	32	32	32	32	32	32	32	32	32	32	32	32	32	32	32	32	32	0	32	32	32	32	32	32	32	32	32	32	32	32
	Gamma-Tocopherol (mg)	Correlation	-0.24725	-0.10549	0.547962	-0.246235	0.0571017	0.233113	0.895668	0.439721	-0.0398404	0.0837681	0.107247	-0.0585789	0.191593	0.135881	-0.0653522	-0.326624	-0.435925	0.152126	0.317206	0.313486	0.311476	-0.0723814	0.256793	-0.145557	0.890667	0.550199	-0.17217	-0.390387	-0.293838	0.0442787	-0.0971378	-0.2157	0.0346579	0.237799	0.906806	1	0.393135	-0.043168	0.18226	0.163479	-0.00118203	-0.0404158	-0.0304042	-0.291151	0.305002	0.237799	0.1936
		Significance (2-tailed)	0.158606	0.552674	0.000794598	0.160378	0.748388	0.184578	8.5034e-13	0.00926404	0.822986	0.637636	0.546038	0.742097	0.277711	0.443531	0.713466	0.0593795	0.00996261	0.390409	0.0675554	0.0710172	0.0729447	0.684155	0.142634	0.411432	1.7333e-12	0.000748539	0.330226	0.0224538	0.0916543	0.80363	0.584712	0.220508	0.845716	0.175657	1.51665e-13		0.0214428	0.808464	0.302226	0.355581	0.994706	0.82047	0.864465	0.094801	0.0794314	0.175657	0.272613
		df	32	32	32	32	32	32	32	32	32	32	32	32	32	32	32	32	32	32	32	32	32	32	32	32	32	32	32	32	32	32	32	32	32	32	32	0	32	32	32	32	32	32	32	32	32	32	32
	Vitamin K (phylloquinone) (mcg)	Correlation	-0.191015	-0.00231358	0.249244	-0.186699	0.210477	0.0972857	0.266519	0.130004	-0.00104805	-0.0354734	-0.0548257	0.219185	0.052576	0.130366	0.18791	0.0816666	0.0644016	0.15235	0.181509	-0.0956917	-0.112712	0.0848204	0.0986261	-0.0961161	0.244607	0.236574	0.108533	-0.1958	-0.156679	0.41974	0.340389	-0.296002	0.101129	-0.0630411	0.429346	0.393135	1	-0.0111004	0.0602488	-0.0749106	-0.0994455	-0.139276	-0.279672	-0.104567	0.630401	-0.0630411	-0.098796
		Significance (2-tailed)	0.279191	0.989639	0.155167	0.290399	0.232158	0.584138	0.127598	0.463673	0.995306	0.84213	0.758113	0.212962	0.76776	0.46242	0.287227	0.646126	0.717462	0.389704	0.304257	0.590342	0.525648	0.633401	0.578943	0.588687	0.163249	0.177959	0.541207	0.267093	0.376212	0.0134632	0.048859	0.0891788	0.5693	0.723194	0.0112791	0.0214428		0.950319	0.735005	0.673715	0.575778	0.432116	0.109176	0.556171	6.44316e-05	0.723194	0.578286
		df	32	32	32	32	32	32	32	32	32	32	32	32	32	32	32	32	32	32	32	32	32	32	32	32	32	32	32	32	32	32	32	32	32	32	32	32	0	32	32	32	32	32	32	32	32	32	32
	Vitamin C (ascorbic acid) (mg)	Correlation	0.0792645	-0.03342	-0.119485	0.110866	0.0961556	-0.350206	-0.0134179	0.488207	-0.192386	0.127237	0.0253676	0.23017	-0.0783227	0.793665	0.68356	-0.0279639	-0.187268	-0.375539	-0.132411	-0.111153	-0.131897	-0.176079	-0.338738	-0.245033	-0.14635	0.547477	-0.1385	0.11823	-0.0100796	0.542857	-0.14231	0.444683	0.245086	-0.103976	-0.0784372	-0.043168	-0.0111004	1	0.81897	0.710824	0.892822	0.884014	0.354768	0.271827	-0.0281762	-0.103976	-0.0651779
		Significance (2-tailed)	0.655885	0.851164	0.500902	0.532494	0.588533	0.0423097	0.939963	0.00339788	0.275689	0.473321	0.886758	0.190341	0.659726	2.14851e-08	8.3551e-06	0.875255	0.288905	0.028622	0.455365	0.531428	0.457134	0.319195	0.0500363	0.162495	0.408861	0.000804922	0.43471	0.505444	0.954882	0.00090923	0.422053	0.00841404	0.162401	0.558418	0.659259	0.808464	0.950319		3.21987e-09	2.46798e-06	1.2807e-12	4.2446e-12	0.0395169	0.119905	0.874315	0.558418	0.714198
		df	32	32	32	32	32	32	32	32	32	32	32	32	32	32	32	32	32	32	32	32	32	32	32	32	32	32	32	32	32	32	32	32	32	32	32	32	32	0	32	32	32	32	32	32	32	32	32
	Thiamin (vitamin B1) (mg)	Correlation	0.0267073	-0.0537548	0.130087	-0.106617	0.22353	-0.150916	0.229665	0.705663	-0.149311	-0.0823796	-0.0866687	0.168422	-0.0540123	0.962936	0.830816	-0.0533585	-0.247538	-0.279414	-0.0704767	-0.00963886	-0.0832718	-0.145742	-0.136308	-0.165305	0.0661313	0.770818	-0.100319	-0.00907034	-0.0302383	0.344713	-0.18385	0.391581	0.290896	-0.0225512	0.0920037	0.18226	0.0602488	0.81897	1	0.881636	0.840264	0.789853	0.458578	0.00766748	-0.0141709	-0.0225512	-0.148872
		Significance (2-tailed)	0.88082	0.762701	0.463387	0.548413	0.203803	0.394235	0.19134	3.14121e-06	0.399342	0.64324	0.625991	0.34102	0.761597	8.93411e-20	1.19388e-09	0.764401	0.158106	0.109517	0.692055	0.956853	0.639637	0.410831	0.442087	0.35016	0.710197	9.64593e-08	0.572413	0.959396	0.865198	0.0458809	0.297956	0.0220096	0.0951028	0.899263	0.604805	0.302226	0.735005	3.21987e-09		5.77009e-12	5.11553e-10	2.79565e-08	0.00637822	0.965672	0.936601	0.899263	0.400743
		df	32	32	32	32	32	32	32	32	32	32	32	32	32	32	32	32	32	32	32	32	32	32	32	32	32	32	32	32	32	32	32	32	32	32	32	32	32	32	0	32	32	32	32	32	32	32	32
	Riboflavin (vitamin B2) (mg)	Correlation	0.00432708	-0.056568	-0.0121178	0.0348808	0.0327505	-0.217751	0.12871	0.502751	-0.149788	0.137239	-0.0466694	0.160654	-0.081443	0.729707	0.59918	-0.121269	-0.296334	-0.344379	-0.178075	-0.0292465	-0.0759095	-0.216284	-0.200794	-0.158153	0.00742603	0.560745	-0.130382	0.0802728	0.0334386	0.284006	-0.160984	0.375693	0.237341	0.0158542	0.0823201	0.163479	-0.0749106	0.710824	0.881636	1	0.876703	0.874512	0.704336	0.0995589	0.0138902	0.0158542	-0.0695378
		Significance (2-tailed)	0.980623	0.750665	0.945772	0.844735	0.854113	0.216045	0.468171	0.00244309	0.397821	0.438946	0.793251	0.364068	0.647032	9.75305e-07	0.000180909	0.494486	0.088804	0.0461055	0.313652	0.869581	0.669608	0.219232	0.254841	0.371682	0.966752	0.000561631	0.462363	0.651782	0.851082	0.103567	0.363069	0.0285513	0.176515	0.929088	0.643481	0.355581	0.673715	2.46798e-06	5.77009e-12		1.0688e-11	1.39387e-11	3.33955e-06	0.57534	0.937854	0.929088	0.695961
		df	32	32	32	32	32	32	32	32	32	32	32	32	32	32	32	32	32	32	32	32	32	32	32	32	32	32	32	32	32	32	32	32	32	32	32	32	32	32	32	0	32	32	32	32	32	32	32
	Niacin (vitamin B3) (mg)	Correlation	0.0862071	0.0331324	-0.155879	0.127908	0.0242183	-0.390796	-0.00505961	0.476728	-0.19628	0.155784	0.0106612	0.215721	-0.0611414	0.734757	0.62056	-0.127513	-0.250586	-0.386622	-0.184269	-0.0576284	-0.0731723	-0.209951	-0.380801	-0.188623	-0.132368	0.515627	-0.124043	0.189179	0.0672569	0.449145	-0.123404	0.492202	0.257319	0.0289618	-0.026866	-0.00118203	-0.0994455	0.892822	0.840264	0.876703	1	0.977778	0.523929	0.22118	-0.0338798	0.0289618	-0.103252
		Significance (2-tailed)	0.627838	0.85243	0.378684	0.470973	0.891858	0.0223007	0.977344	0.00436525	0.265899	0.378977	0.952282	0.220462	0.731223	7.50987e-07	9.02814e-05	0.472354	0.152882	0.0239027	0.296837	0.746144	0.680884	0.233355	0.026294	0.285367	0.455514	0.00180208	0.484588	0.283924	0.705482	0.00770719	0.486859	0.00310796	0.141789	0.87084	0.880116	0.994706	0.575778	1.2807e-12	5.11553e-10	1.0688e-11		2.76981e-23	0.00147165	0.208722	0.84914	0.87084	0.561177
		df	32	32	32	32	32	32	32	32	32	32	32	32	32	32	32	32	32	32	32	32	32	32	32	32	32	32	32	32	32	32	32	32	32	32	32	32	32	32	32	32	0	32	32	32	32	32	32
	Pantothenic Acid (mg)	Correlation	0.0488028	0.0140998	-0.186337	0.145934	-0.028829	-0.371761	-0.0522628	0.40845	-0.150482	0.199872	0.0393909	0.21934	-0.0416493	0.663178	0.548768	-0.135961	-0.254189	-0.408526	-0.201999	-0.0966619	-0.114352	-0.202484	-0.361055	-0.187584	-0.168914	0.452353	-0.118951	0.225182	0.0793971	0.419752	-0.151316	0.501728	0.233803	0.0152018	-0.0846303	-0.0404158	-0.139276	0.884014	0.789853	0.874512	0.977778	1	0.578473	0.31092	-0.0316961	0.0152018	-0.104352
		Significance (2-tailed)	0.784018	0.936918	0.291354	0.410208	0.871427	0.0303952	0.769107	0.0164749	0.395612	0.257074	0.824951	0.21263	0.815084	1.91752e-05	0.000777737	0.443261	0.14687	0.0164529	0.251941	0.586562	0.519604	0.250779	0.0359142	0.288077	0.339591	0.007231	0.502832	0.200393	0.655345	0.0134603	0.392968	0.00250159	0.183244	0.931999	0.634165	0.82047	0.432116	4.2446e-12	2.79565e-08	1.39387e-11	2.76981e-23		0.000338923	0.0734855	0.858762	0.931999	0.556989
		df	32	32	32	32	32	32	32	32	32	32	32	32	32	32	32	32	32	32	32	32	32	32	32	32	32	32	32	32	32	32	32	32	32	32	32	32	32	32	32	32	32	0	32	32	32	32	32
	Vitamin B-6 (pyridoxine, pyridoxyl, &amp; pyridoxamine) (mg)	Correlation	0.305384	-0.0741664	-0.165511	0.0345772	-0.0173706	-0.258241	-0.121032	0.073544	-0.0490104	0.300334	-0.0106015	0.244051	-0.0819264	0.295569	0.286894	-0.00163064	-0.0714418	-0.199677	-0.135369	-0.133946	-0.162644	-0.123499	-0.255156	-0.0497938	-0.163693	0.097307	-0.00542586	0.135604	0.0886869	0.0494516	-0.0787283	0.349489	-0.017848	-0.143688	-0.0516109	-0.0304042	-0.279672	0.354768	0.458578	0.704336	0.523929	0.578473	1	0.32847	-0.0131962	-0.143688	-0.0967774
		Significance (2-tailed)	0.0790368	0.676781	0.349549	0.846071	0.922325	0.140317	0.495336	0.679349	0.783122	0.0843788	0.952549	0.164238	0.645074	0.08967	0.099953	0.992697	0.688048	0.257549	0.445265	0.45011	0.358077	0.486522	0.145287	0.779739	0.354941	0.584055	0.975704	0.444468	0.617941	0.781216	0.658071	0.0427625	0.920197	0.417528	0.77191	0.864465	0.109176	0.0395169	0.00637822	3.33955e-06	0.00147165	0.000338923		0.0578734	0.940954	0.417528	0.586113
		df	32	32	32	32	32	32	32	32	32	32	32	32	32	32	32	32	32	32	32	32	32	32	32	32	32	32	32	32	32	32	32	32	32	32	32	32	32	32	32	32	32	32	0	32	32	32	32
	Vitamin B-12 (cobalamin) (mcg)	Correlation	0.0383836	-0.025465	-0.192614	0.155563	-0.147183	-0.0890989	-0.202874	-0.147822	-0.0370669	0.237142	0.134903	0.0716021	-0.078199	-0.0401658	-0.0204233	-0.0976515	-0.0215506	-0.146039	-0.14568	-0.122317	-0.196258	-0.0699141	-0.0797023	-0.0599436	-0.188611	-0.0973202	-0.0337988	0.136175	-0.00193122	0.184098	-0.013373	0.117562	-0.149614	-0.294225	-0.27762	-0.291151	-0.104567	0.271827	0.00766748	0.0995589	0.22118	0.31092	0.32847	1	0.0268779	-0.294225	-0.080762
		Significance (2-tailed)	0.829361	0.886326	0.27511	0.379663	0.40617	0.616303	0.249849	0.404111	0.835133	0.176889	0.446849	0.687383	0.660231	0.821563	0.908727	0.582718	0.903711	0.409868	0.411031	0.490734	0.265955	0.694394	0.654102	0.7363	0.285398	0.584003	0.849496	0.442538	0.991351	0.297293	0.940164	0.507869	0.398374	0.0912076	0.11191	0.094801	0.556171	0.119905	0.965672	0.57534	0.208722	0.0734855	0.0578734		0.880064	0.0912076	0.649794
		df	32	32	32	32	32	32	32	32	32	32	32	32	32	32	32	32	32	32	32	32	32	32	32	32	32	32	32	32	32	32	32	32	32	32	32	32	32	32	32	32	32	32	32	0	32	32	32
	Biotin (mcg)	Correlation	-0.0893611	-0.105553	0.0306434	0.124438	-0.0896744	-0.0805506	0.246961	0.0842297	-0.0430108	0.288051	-0.0712576	0.0899771	-0.0318358	-0.0261727	0.00572895	-0.053282	-0.0927895	-0.0529569	-0.0833016	-0.179037	-0.154147	-0.107836	-0.0759254	-0.0981566	0.252892	0.0832151	-0.0532539	0.109173	0.0493854	0.282934	0.478953	-0.0381267	0.0562562	-0.0420126	0.444627	0.305002	0.630401	-0.0281762	-0.0141709	0.0138902	-0.0338798	-0.0316961	-0.0131962	0.0268779	1	-0.0420126	-0.0680348
		Significance (2-tailed)	0.615261	0.552436	0.863408	0.483188	0.614018	0.650653	0.159109	0.635777	0.809148	0.0985321	0.688812	0.612817	0.858146	0.883189	0.974348	0.764729	0.601711	0.766125	0.639517	0.311002	0.384069	0.543824	0.669543	0.58076	0.149015	0.639865	0.76485	0.538809	0.781502	0.104934	0.00416109	0.830487	0.751997	0.813499	0.00842316	0.0794314	6.44316e-05	0.874315	0.936601	0.937854	0.84914	0.858762	0.940954	0.880064		0.813499	0.70223
		df	32	32	32	32	32	32	32	32	32	32	32	32	32	32	32	32	32	32	32	32	32	32	32	32	32	32	32	32	32	32	32	32	32	32	32	32	32	32	32	32	32	32	32	32	0	32	32
	Beta-Carotene (provitamin A carotenoid) (mcg)	Correlation	-0.0461587	-0.00532211	0.169432	-0.0680613	-0.0291934	0.0926243	0.309942	0.232038	0.0544287	-0.161007	0.0835818	-0.0235412	0.211317	-0.0526463	-0.128938	-0.152629	-0.179206	0.0950776	0.0565015	0.29336	0.277392	-0.0875465	0.109786	-0.0212978	0.33953	0.0681099	0.0273544	-0.224018	-0.173568	-0.079927	-0.182262	-0.123216	0.265643	1	0.214247	0.237799	-0.0630411	-0.103976	-0.0225512	0.0158542	0.0289618	0.0152018	-0.143688	-0.294225	-0.0420126	1	0.031318
		Significance (2-tailed)	0.795465	0.976169	0.338089	0.702119	0.869816	0.602361	0.0744435	0.186668	0.759813	0.363001	0.638387	0.894865	0.230257	0.767459	0.467377	0.388826	0.310536	0.592739	0.750949	0.0922086	0.112217	0.622485	0.536517	0.904836	0.0494689	0.701916	0.877953	0.202792	0.326252	0.653188	0.302222	0.487528	0.128903	3.20255e-247	0.223709	0.175657	0.723194	0.558418	0.899263	0.929088	0.87084	0.931999	0.417528	0.0912076	0.813499		0.860431
		df	32	32	32	32	32	32	32	32	32	32	32	32	32	32	32	32	32	32	32	32	32	32	32	32	32	32	32	32	32	32	32	32	32	32	32	32	32	32	32	32	32	32	32	32	32	0	32
	Alpha-Carotene (provitamin A carotenoid) (mcg)	Correlation	-0.00846285	-0.184353	-0.00942543	0.0508149	-0.072891	-0.133926	0.163616	0.00745424	-0.246695	0.143772	-0.0332946	0.163905	-0.145175	-0.185787	-0.223941	-0.0374607	0.00884628	0.00442671	0.0941121	0.095404	0.156522	-0.0843377	-0.133975	-0.0847781	0.204154	-0.0529797	-0.141195	-0.0998828	-0.0935982	0.299161	-0.0478857	-0.0673328	0.0878714	0.031318	0.284115	0.1936	-0.098796	-0.0651779	-0.148872	-0.0695378	-0.103252	-0.104352	-0.0967774	-0.080762	-0.0680348	0.031318	1
		Significance (2-tailed)	0.962114	0.296614	0.957808	0.775337	0.682047	0.45018	0.355171	0.966626	0.159572	0.417253	0.851716	0.354312	0.412672	0.292806	0.202951	0.833406	0.960398	0.980177	0.596518	0.591464	0.376696	0.635342	0.450012	0.633571	0.246809	0.766027	0.425737	0.574092	0.598534	0.0856583	0.787984	0.705164	0.621188	0.860431	0.10343	0.272613	0.578286	0.714198	0.400743	0.695961	0.561177	0.556989	0.586113	0.649794	0.70223	0.860431
		df	32	32	32	32	32	32	32	32	32	32	32	32	32	32	32	32	32	32	32	32	32	32	32	32	32	32	32	32	32	32	32	32	32	32	32	32	32	32	32	32	32	32	32	32	32	32	0
	Beta-Cryptoxanthin (provitamin A carotenoid) (mcg)	Correlation	-0.28743	-0.0456701	0.0153416	0.213912	0.0811776	-0.0608097	0.0275341	0.170396	-0.18985	0.0169187	-0.00141575	-0.139429	-0.0564343	0.0518255	0.0515731	0.0963533	0.0230917	-0.00524871	0.0739618	0.344302	0.378789	-0.177604	-0.0541776	0.0386014	0.0194181	0.0212252	-0.0384798	0.0297248	0.0170141	0.252784	0.112191	0.158372	-0.0821736	0.209893	0.00928612	-0.0169279	-0.0338379	0.173907	0.0499464	0.0579829	0.125408	0.0909665	-0.0633501	-0.0227825	-0.0766395	0.209893	0.280089
		Significance (2-tailed)	0.0992924	0.797586	0.931375	0.224452	0.648108	0.732628	0.877157	0.335308	0.282189	0.92434	0.99366	0.431607	0.751236	0.770987	0.772073	0.587763	0.896861	0.976497	0.677625	0.0461578	0.0271651	0.314954	0.760888	0.828408	0.913202	0.905159	0.82894	0.867466	0.923914	0.149194	0.527575	0.37101	0.644074	0.233486	0.958431	0.924298	0.849324	0.325296	0.779081	0.744634	0.479756	0.6089	0.721891	0.898235	0.666613	0.233486	0.108626
		df	32	32	32	32	32	32	32	32	32	32	32	32	32	32	32	32	32	32	32	32	32	32	32	32	32	32	32	32	32	32	32	32	32	32	32	32	32	32	32	32	32	32	32	32	32	32	32
	Lutein and/or Zeaxanthin (mcg)	Correlation	-0.21068	-0.0781334	0.170442	-0.0395838	0.151871	0.108151	0.124406	0.0296931	0.0477519	0.220785	-0.00824662	0.159854	-0.138708	0.07951	0.149879	0.185535	0.113909	0.0781638	0.0759614	-0.2122	-0.169442	0.0258547	0.108555	-0.0672977	0.113582	0.0930227	0.00904437	0.0893052	0.0703412	0.288882	0.265886	-0.138598	0.0427585	-0.191455	0.200782	0.225375	0.802422	-0.0272205	0.0422682	-0.0037726	-0.0658381	-0.0767377	-0.170238	-0.0729355	0.6526	-0.191455	-0.205209
		Significance (2-tailed)	0.231698	0.6605	0.335176	0.824108	0.391212	0.542639	0.483301	0.867606	0.788563	0.209556	0.963081	0.366494	0.434016	0.654885	0.397529	0.293471	0.521232	0.660375	0.669396	0.22827	0.338062	0.884598	0.541126	0.705311	0.522435	0.600794	0.959512	0.615483	0.692618	0.0975215	0.128539	0.434384	0.810248	0.278062	0.25487	0.199997	1.14886e-08	0.878546	0.812384	0.983106	0.711427	0.666211	0.335763	0.681863	2.88031e-05	0.278062	0.244324
		df	32	32	32	32	32	32	32	32	32	32	32	32	32	32	32	32	32	32	32	32	32	32	32	32	32	32	32	32	32	32	32	32	32	32	32	32	32	32	32	32	32	32	32	32	32	32	32
	Lycopene (mcg)	Correlation	-0.0367605	-0.143513	-0.0969923	0.225165	-0.0753717	-0.102326	-0.0802169	-0.190232	-0.140092	0.26541	-0.129014	0.0241109	0.097371	-0.150959	-0.114109	0.262879	0.0633998	-0.104882	-0.0353125	0.0848191	0.129149	-0.0547387	-0.106259	0.0509244	-0.0528164	-0.160056	0.0196221	-0.0153068	0.0500791	0.122771	-0.0771538	-0.0753754	-0.0263852	-0.156435	0.0683917	0.113009	0.0369819	-0.0956234	-0.11814	-0.0109796	-0.109412	-0.0883519	0.0393248	-0.236662	-0.0971438	-0.156435	0.172406
		Significance (2-tailed)	0.836478	0.418102	0.585277	0.200427	0.671818	0.564712	0.652009	0.281202	0.429397	0.129251	0.467112	0.892335	0.583806	0.394097	0.520496	0.133082	0.721682	0.554977	0.842838	0.633406	0.466645	0.758485	0.549764	0.774866	0.766728	0.365879	0.912293	0.93153	0.778509	0.489113	0.664506	0.671803	0.882247	0.376965	0.700739	0.524552	0.835506	0.590608	0.505769	0.950859	0.537918	0.619274	0.825241	0.177792	0.584689	0.376965	0.329554
		df	32	32	32	32	32	32	32	32	32	32	32	32	32	32	32	32	32	32	32	32	32	32	32	32	32	32	32	32	32	32	32	32	32	32	32	32	32	32	32	32	32	32	32	32	32	32	32
	Boron (mcg)	Correlation	-0.0458456	-0.0269524	0.00734878	0.114594	-0.118493	0.022997	0.0869735	0.113476	-0.0934444	-0.0073884	0.113586	-0.136163	-0.0199188	-0.0355753	-0.0752247	-0.109778	-0.0883162	-0.0948211	-0.0878214	0.0671933	0.180051	-0.00673747	0.00272108	0.300001	0.0804333	-0.0572897	-0.102448	0.289296	0.425731	-0.170637	-0.191104	0.105639	0.104958	-0.153474	0.0113256	0.0270427	-0.183794	-0.0416533	-0.0325058	-0.0436253	-0.0750204	-0.0579462	-0.0654431	-0.0508351	-0.0438073	-0.153474	-0.00798911
		Significance (2-tailed)	0.796824	0.879733	0.967098	0.518712	0.504491	0.897282	0.624773	0.522827	0.599137	0.966921	0.522424	0.442576	0.910973	0.841683	0.672423	0.536548	0.619416	0.593742	0.621388	0.705748	0.308224	0.969834	0.987814	0.0847409	0.651129	0.747587	0.564247	0.0970201	0.0120629	0.334614	0.278963	0.552109	0.554688	0.386174	0.949312	0.879333	0.298105	0.815066	0.855192	0.806473	0.673264	0.74479	0.713085	0.77525	0.805681	0.386174	0.964233
		df	32	32	32	32	32	32	32	32	32	32	32	32	32	32	32	32	32	32	32	32	32	32	32	32	32	32	32	32	32	32	32	32	32	32	32	32	32	32	32	32	32	32	32	32	32	32	32
	Calcium (mg)	Correlation	0.303308	-0.159238	-0.469603	0.381865	-0.0398001	-0.491947	-0.477368	-0.170405	-0.23179	0.109984	-0.123405	0.27796	-0.190389	0.0706141	0.157594	0.238086	0.195564	-0.253313	-0.177157	0.0285725	0.04683	-0.265855	-0.49103	-0.142602	-0.477269	-0.244782	-0.132844	0.157781	0.0821384	0.322636	0.46849	0.542052	0.396137	-0.0928291	-0.161191	-0.341318	-0.110746	0.236431	0.110678	0.214284	0.324305	0.297642	0.200861	-0.0558364	0.0519099	-0.0928291	0.0203728
		Significance (2-tailed)	0.0811998	0.368367	0.00507815	0.0258425	0.823162	0.00312576	0.00430566	0.335282	0.187152	0.535781	0.486857	0.111453	0.280798	0.691484	0.373394	0.175121	0.267681	0.148316	0.316194	0.872561	0.792555	0.128586	0.00319073	0.421091	0.00431477	0.162938	0.453882	0.372822	0.644216	0.0627409	0.00519814	0.000928574	0.0203818	0.601555	0.362445	0.0482066	0.532942	0.178228	0.533193	0.223626	0.0613168	0.0873384	0.254679	0.75379	0.770624	0.601555	0.908951
		df	32	32	32	32	32	32	32	32	32	32	32	32	32	32	32	32	32	32	32	32	32	32	32	32	32	32	32	32	32	32	32	32	32	32	32	32	32	32	32	32	32	32	32	32	32	32	32
	Chromium (mcg)	Correlation	0.10815	-0.160786	-0.235048	0.19532	-0.132632	-0.297379	-0.131258	0.0603547	-0.0533802	0.0659887	-0.125115	0.167496	-0.0854239	-0.00433964	-0.0275471	-0.124463	-0.0338056	-0.144437	-0.0832386	-0.150261	-0.0995602	-0.0085312	-0.303435	-0.157058	-0.162882	0.0117504	-0.0714825	0.226416	0.0778789	0.098097	0.118529	0.481217	0.375857	0.107719	-0.0496354	-0.163954	-0.249899	0.166187	0.037025	0.0749037	0.281091	0.252161	-0.0103692	-0.0665618	-0.0502077	0.107719	0.0863463
		Significance (2-tailed)	0.542642	0.363668	0.180856	0.268292	0.454608	0.087631	0.459336	0.734556	0.764308	0.710794	0.480793	0.343721	0.630978	0.980567	0.8771	0.483098	0.849466	0.415078	0.639771	0.396313	0.575335	0.961808	0.081067	0.375045	0.357365	0.947414	0.687879	0.197873	0.661539	0.580991	0.504359	0.00396186	0.0284765	0.544262	0.780423	0.354166	0.154049	0.347558	0.835317	0.673744	0.107315	0.150233	0.953588	0.708392	0.777954	0.544262	0.627281
		df	32	32	32	32	32	32	32	32	32	32	32	32	32	32	32	32	32	32	32	32	32	32	32	32	32	32	32	32	32	32	32	32	32	32	32	32	32	32	32	32	32	32	32	32	32	32	32
	Copper (mg)	Correlation	0.0743098	-0.187683	-0.168976	0.214761	-0.0263705	-0.227433	-0.149525	0.157559	-0.00329781	0.328779	-0.000930044	0.105541	-0.0394132	0.0339538	0.0989534	0.0909341	0.138912	-0.10505	-0.134848	-0.241359	-0.198228	-0.050295	-0.239552	-0.0181145	-0.199701	-0.0021666	-0.0629483	0.46426	0.356941	0.0357959	0.324972	0.444505	0.28562	0.0845406	-0.0906507	-0.212001	-0.201192	0.11635	0.0616508	0.123596	0.227524	0.193288	0.038975	-0.164419	0.167537	0.0845406	-0.0662258
		Significance (2-tailed)	0.67619	0.287819	0.33941	0.222574	0.882312	0.195811	0.398657	0.373501	0.985232	0.0576242	0.995835	0.552481	0.824854	0.848814	0.577678	0.609028	0.433331	0.55434	0.447038	0.169088	0.26109	0.777578	0.172399	0.919009	0.257491	0.990297	0.723586	0.00567647	0.0382399	0.840713	0.0607541	0.00844332	0.101535	0.634526	0.610149	0.228718	0.253881	0.512284	0.729067	0.486176	0.195628	0.273401	0.826772	0.352784	0.343599	0.634526	0.7098
		df	32	32	32	32	32	32	32	32	32	32	32	32	32	32	32	32	32	32	32	32	32	32	32	32	32	32	32	32	32	32	32	32	32	32	32	32	32	32	32	32	32	32	32	32	32	32	32
	Iodine (mcg)	Correlation	0.164868	-0.0674759	-0.279538	0.30427	-0.00229808	-0.382698	-0.243669	0.181909	-0.14724	0.226606	-0.122891	0.13948	0.0648971	0.23624	0.236708	-0.00758501	0.00901574	-0.228292	-0.0606737	0.0686888	0.10091	-0.19656	-0.384845	-0.0746885	-0.312079	0.103098	-0.115639	0.272726	0.143023	0.325803	0.18925	0.597231	0.161274	0.0344503	-0.145993	-0.230481	-0.190622	0.483644	0.269115	0.286419	0.567562	0.514687	0.0824397	-0.00180822	-0.0754002	0.0344503	-0.0876565
		Significance (2-tailed)	0.351451	0.704566	0.109353	0.0801924	0.989709	0.025494	0.164921	0.303175	0.405985	0.197486	0.488686	0.431436	0.715378	0.17859	0.177705	0.966041	0.95964	0.194082	0.733204	0.699499	0.570141	0.265205	0.0246128	0.67463	0.0723626	0.561766	0.514883	0.118638	0.419709	0.0600597	0.283739	0.000192271	0.362195	0.846629	0.410017	0.189725	0.280198	0.00375756	0.123792	0.100541	0.000464045	0.00184334	0.642997	0.991902	0.671701	0.846629	0.622045
		df	32	32	32	32	32	32	32	32	32	32	32	32	32	32	32	32	32	32	32	32	32	32	32	32	32	32	32	32	32	32	32	32	32	32	32	32	32	32	32	32	32	32	32	32	32	32	32
	Iron (mg)	Correlation	-0.23418	0.0172649	-0.091518	0.108684	-0.0841839	-0.123277	-0.0678211	0.210941	-0.200913	0.399106	-0.0363393	-0.010248	0.158176	0.173809	0.0942531	0.193364	-0.159288	-0.304007	-0.00837812	0.10024	0.0970938	-0.233618	-0.111825	-0.034511	-0.119461	0.140382	-0.147696	0.16984	0.167562	0.254052	-0.044614	0.12593	0.0370155	-0.158962	-0.0513684	-0.0419522	0.0754752	0.311867	0.20943	0.230232	0.319057	0.298857	0.0604494	0.0338437	-0.00192993	-0.158962	0.209538
		Significance (2-tailed)	0.182518	0.922796	0.606721	0.54064	0.635961	0.487313	0.703122	0.231106	0.254553	0.0193757	0.838327	0.954129	0.37161	0.325571	0.595965	0.273208	0.368214	0.0804668	0.962493	0.572716	0.584883	0.183601	0.528932	0.846362	0.500991	0.428433	0.404515	0.336911	0.343526	0.147096	0.802173	0.477915	0.835359	0.369207	0.772954	0.813762	0.671393	0.072567	0.234543	0.190217	0.0658824	0.085993	0.734155	0.849298	0.991357	0.369207	0.234296
		df	32	32	32	32	32	32	32	32	32	32	32	32	32	32	32	32	32	32	32	32	32	32	32	32	32	32	32	32	32	32	32	32	32	32	32	32	32	32	32	32	32	32	32	32	32	32	32
	Magnesium (mg)	Correlation	-0.101491	0.000569999	-0.194418	0.225634	-0.0328936	-0.375299	-0.0541833	0.497422	-0.146898	0.0437371	0.0631911	0.0936403	-0.00761907	0.626459	0.520048	-0.134707	-0.196844	-0.423197	-0.209748	-0.0445722	-0.00586831	-0.225653	-0.371309	-0.110114	-0.195747	0.468061	-0.176213	0.409093	0.238552	0.333793	-0.157517	0.646273	0.201012	-0.0724126	-0.162056	-0.122586	-0.130075	0.794801	0.666035	0.606187	0.771754	0.792223	0.281752	0.244937	-0.0297828	-0.0724126	-0.19023
		Significance (2-tailed)	0.567912	0.997447	0.270551	0.199466	0.853483	0.0287319	0.760864	0.00276155	0.407089	0.805986	0.722562	0.598368	0.965889	7.38556e-05	0.00161885	0.447517	0.2645	0.0126394	0.233816	0.802354	0.973724	0.199428	0.0306132	0.535294	0.267225	0.00524501	0.31882	0.0162895	0.174253	0.0536973	0.373632	3.64695e-05	0.254314	0.684026	0.359841	0.489774	0.463428	1.98426e-08	1.7132e-05	0.000144845	9.10144e-08	2.37506e-08	0.106456	0.162665	0.86721	0.684026	0.281207
		df	32	32	32	32	32	32	32	32	32	32	32	32	32	32	32	32	32	32	32	32	32	32	32	32	32	32	32	32	32	32	32	32	32	32	32	32	32	32	32	32	32	32	32	32	32	32	32
	Manganese (mg)	Correlation	0.0747725	-0.194565	-0.456313	0.449728	-0.245371	-0.516848	-0.257569	0.180846	-0.319613	0.0357145	-0.0347972	0.164681	-0.0292625	0.34379	0.269547	-0.181258	-0.201334	-0.502736	-0.34183	-0.0136978	-0.0480183	-0.345108	-0.496792	-0.306901	-0.33084	0.201416	-0.265505	0.176719	-0.0137841	0.3663	0.161749	0.577751	0.365936	0.00613747	-0.14705	-0.261293	-0.0926907	0.599674	0.39956	0.402353	0.657763	0.643358	0.124709	0.202874	0.0217889	0.00613747	-0.182597
		Significance (2-tailed)	0.674284	0.270182	0.00667797	0.0076188	0.161897	0.00174975	0.141388	0.306055	0.065387	0.841071	0.845103	0.352007	0.86951	0.0465039	0.123166	0.304937	0.253538	0.0024439	0.0478499	0.938713	0.78741	0.0456164	0.0028015	0.0774842	0.0559836	0.253341	0.129109	0.31741	0.938328	0.0331164	0.360764	0.000346154	0.0333048	0.972519	0.406598	0.135524	0.602099	0.000178126	0.0192254	0.0183229	2.36618e-05	4.05857e-05	0.482227	0.249848	0.902652	0.972519	0.301318
		df	32	32	32	32	32	32	32	32	32	32	32	32	32	32	32	32	32	32	32	32	32	32	32	32	32	32	32	32	32	32	32	32	32	32	32	32	32	32	32	32	32	32	32	32	32	32	32
	Molybdenum (mcg)	Correlation	0.13148	-0.0885034	-0.364673	0.213487	-0.0970505	-0.426926	-0.295898	0.0162685	-0.111152	-0.0984926	-0.127254	0.235555	0.0469697	0.130698	0.11704	-0.184469	-0.0288856	-0.210638	-0.090553	-0.0361337	-0.0262875	-0.108625	-0.426687	-0.202609	-0.352601	0.0803713	-0.0629908	0.0613595	-0.0627656	0.191086	0.145473	0.479462	0.369077	0.0393803	-0.116323	-0.2294	-0.0928947	0.283936	0.154719	0.136242	0.381998	0.340021	-0.0234755	-0.0453548	-0.197176	0.0393803	-0.146565
		Significance (2-tailed)	0.458571	0.618671	0.0339646	0.225395	0.585051	0.0117988	0.0892969	0.92724	0.531431	0.57946	0.473262	0.17989	0.79195	0.461269	0.509767	0.296304	0.871177	0.231794	0.610536	0.83923	0.88268	0.540863	0.0118512	0.250481	0.0408241	0.651381	0.723407	0.7303	0.724357	0.279007	0.411706	0.00411556	0.0317088	0.824998	0.512382	0.191869	0.601297	0.103656	0.382287	0.442309	0.0257866	0.0491195	0.895157	0.798954	0.26368	0.824998	0.408164
		df	32	32	32	32	32	32	32	32	32	32	32	32	32	32	32	32	32	32	32	32	32	32	32	32	32	32	32	32	32	32	32	32	32	32	32	32	32	32	32	32	32	32	32	32	32	32	32
	Phosphorus (mg)	Correlation	-0.0628453	0.460734	-0.204103	0.110555	0.0239233	-0.14412	-0.323425	0.0975096	0.18834	-0.0401546	0.118511	-0.214531	0.202614	0.12356	0.231284	0.0924081	0.131449	-0.142182	-0.15111	0.106304	0.0696069	0.00882377	-0.167308	0.298504	-0.395869	0.00627828	0.223432	0.455559	0.368122	-0.0176909	0.334601	0.371563	-0.217427	0.0290208	-0.327968	-0.357978	-0.104291	0.164764	0.0988752	0.0893055	0.218032	0.228791	-0.0646421	0.0477458	-0.0195785	0.0290208	-0.365281
		Significance (2-tailed)	0.72402	0.0061037	0.246931	0.533651	0.893168	0.416114	0.0620638	0.583269	0.286105	0.821612	0.504424	0.223081	0.250469	0.486306	0.188144	0.603212	0.458676	0.422475	0.39362	0.549593	0.695673	0.960499	0.344268	0.0863814	0.0204748	0.971889	0.204006	0.00678038	0.0321874	0.920897	0.053085	0.0304904	0.216746	0.870579	0.0582796	0.0376423	0.557222	0.351761	0.57798	0.615482	0.215439	0.193083	0.716451	0.788589	0.912488	0.870579	0.0336457
		df	32	32	32	32	32	32	32	32	32	32	32	32	32	32	32	32	32	32	32	32	32	32	32	32	32	32	32	32	32	32	32	32	32	32	32	32	32	32	32	32	32	32	32	32	32	32	32
	Potassium (mg)	Correlation	-0.072797	0.241646	-0.284918	0.189021	-0.0206706	-0.414977	-0.230092	0.075761	-0.022649	0.270757	0.214133	0.109663	-0.0989086	0.161764	0.241606	0.100431	0.159492	-0.176971	-0.293922	-0.0328424	0.081965	-0.0913318	-0.434074	0.0844055	-0.300421	0.0662674	0.054378	0.370493	0.331103	0.207501	0.17645	0.201394	0.189818	-0.00170185	-0.0299156	-0.122011	-0.0742997	0.240339	0.19163	0.254153	0.338495	0.284134	0.0422962	-0.100952	-0.155908	-0.00170185	0.0195404
		Significance (2-tailed)	0.682435	0.168565	0.102415	0.284333	0.907626	0.014672	0.190495	0.670219	0.898828	0.121428	0.223961	0.536979	0.577851	0.360718	0.168638	0.571981	0.367594	0.316709	0.0915574	0.853708	0.644918	0.607456	0.010319	0.635069	0.0842841	0.709626	0.76003	0.0310104	0.0557764	0.23898	0.318159	0.253395	0.28227	0.992379	0.866623	0.491829	0.676232	0.170951	0.277616	0.14693	0.0502108	0.103405	0.812262	0.56998	0.378595	0.992379	0.912657
		df	32	32	32	32	32	32	32	32	32	32	32	32	32	32	32	32	32	32	32	32	32	32	32	32	32	32	32	32	32	32	32	32	32	32	32	32	32	32	32	32	32	32	32	32	32	32	32
	Selenium (mcg)	Correlation	-0.072371	0.137197	0.123282	-0.107401	0.29254	0.183161	-0.207148	-0.151281	0.208334	-0.0552725	-0.105949	-0.00244013	0.190744	-0.00264154	0.117477	0.622869	0.379915	0.138174	0.1333	-0.10148	-0.185977	0.0557725	0.186392	-0.0110108	-0.198718	-0.146529	0.118541	0.127223	0.079175	0.100519	0.163766	-0.0628626	0.0120411	-0.053604	-0.317006	-0.223599	0.0321981	-0.0249256	-0.0581578	-0.05387	-0.0358694	-0.0102249	-0.0855837	-0.1413	-0.0121449	-0.053604	-0.310888
		Significance (2-tailed)	0.684198	0.439087	0.487294	0.545458	0.0931638	0.2998	0.239796	0.393078	0.237057	0.756201	0.550934	0.989072	0.279885	0.988171	0.508178	8.34956e-05	0.0266744	0.435805	0.452318	0.567954	0.292304	0.754063	0.291208	0.950719	0.259888	0.408282	0.504317	0.473371	0.65625	0.571642	0.354725	0.723948	0.946114	0.763348	0.0677382	0.203659	0.856548	0.888719	0.743889	0.762207	0.84039	0.954233	0.630337	0.425387	0.945651	0.763348	0.0735166
		df	32	32	32	32	32	32	32	32	32	32	32	32	32	32	32	32	32	32	32	32	32	32	32	32	32	32	32	32	32	32	32	32	32	32	32	32	32	32	32	32	32	32	32	32	32	32	32
	Silicon (mg)	Correlation	0.0721211	0.128964	-0.0201699	0.158169	0.134196	-0.0633306	-0.0837191	-0.0973838	-0.0764842	0.0212236	-0.148009	-0.12497	0.232764	-0.0975507	-0.0679792	0.0129147	0.0881576	0.12772	0.246944	0.41386	0.430206	-0.101697	-0.0639578	0.0495047	-0.0644016	-0.0812323	-0.0189806	-0.167453	-0.140907	0.180326	0.232286	0.0573244	-0.264533	-0.0180028	0.0609692	0.0499997	0.0637227	-0.00155597	-0.116817	-0.119455	0.0266728	-0.0456869	-0.205994	-0.160875	-0.162276	-0.0180028	0.0181597
		Significance (2-tailed)	0.685233	0.467287	0.909854	0.371632	0.449257	0.721973	0.637833	0.583757	0.66725	0.905166	0.403512	0.481304	0.185255	0.583109	0.702462	0.942211	0.620048	0.471631	0.159139	0.0149682	0.0110989	0.567121	0.71933	0.780987	0.717462	0.647886	0.91515	0.343845	0.426689	0.307473	0.186184	0.747439	0.130569	0.919507	0.731952	0.778851	0.720321	0.993032	0.510579	0.501012	0.880972	0.797513	0.242484	0.363399	0.359181	0.919507	0.918808
		df	32	32	32	32	32	32	32	32	32	32	32	32	32	32	32	32	32	32	32	32	32	32	32	32	32	32	32	32	32	32	32	32	32	32	32	32	32	32	32	32	32	32	32	32	32	32	32
	Sodium (mg)	Correlation	-0.0511547	0.343592	-0.0978176	0.0183297	-0.142163	-0.0671989	-0.080871	-0.207518	0.184634	0.42189	0.216135	-0.0475054	0.0918982	-0.286247	-0.256648	-0.189995	-0.0337861	0.044702	0.00560657	-0.0337445	0.0971693	0.146804	-0.106001	0.370366	-0.0633907	-0.226294	0.142293	0.374651	0.479552	-0.193814	-0.0336326	0.0452142	-0.0463249	-0.260921	0.0342479	0.0154244	-0.130316	-0.154426	-0.229259	-0.104099	-0.0670579	-0.0489102	0.025162	0.13212	-0.0977798	-0.260921	-0.0637229
		Significance (2-tailed)	0.773874	0.0466384	0.582074	0.91805	0.422537	0.705724	0.649352	0.238939	0.295863	0.0129458	0.219556	0.78963	0.605221	0.100755	0.142867	0.281815	0.849552	0.80179	0.974895	0.849735	0.584589	0.407394	0.55074	0.0310723	0.72172	0.198121	0.42211	0.029031	0.00410757	0.272072	0.850228	0.799565	0.794745	0.136102	0.847519	0.931005	0.462591	0.383199	0.192149	0.557952	0.706314	0.783554	0.887671	0.456366	0.58222	0.136102	0.72032
		df	32	32	32	32	32	32	32	32	32	32	32	32	32	32	32	32	32	32	32	32	32	32	32	32	32	32	32	32	32	32	32	32	32	32	32	32	32	32	32	32	32	32	32	32	32	32	32
	Zinc (mg)	Correlation	0.0984962	-0.0815374	-0.117851	0.0632812	0.149572	-0.363712	-0.0434322	0.53605	-0.145612	0.0324522	-0.0989168	0.251308	-0.0375794	0.703146	0.675363	-0.0132165	-0.038532	-0.276535	-0.133482	-0.130932	-0.150949	-0.112409	-0.368241	-0.119774	-0.197198	0.520439	-0.0630803	0.284802	0.180649	0.334778	0.12991	0.611226	0.403646	-0.0223724	-0.0381128	-0.108658	-0.0600826	0.69891	0.715221	0.612577	0.763269	0.686924	0.224263	-0.0954613	0.0121108	-0.0223724	-0.149507
		Significance (2-tailed)	0.579445	0.646649	0.506818	0.722182	0.398508	0.034474	0.807314	0.00108465	0.411252	0.855428	0.577819	0.151664	0.832886	3.52698e-06	1.176e-05	0.940863	0.828712	0.113376	0.451696	0.460459	0.394131	0.526768	0.0321272	0.499859	0.263626	0.00160344	0.723029	0.102562	0.306592	0.0529516	0.463998	0.000123045	0.0179172	0.900058	0.830548	0.540737	0.73571	4.2746e-06	2.00122e-06	0.000117726	1.52664e-07	7.23875e-06	0.202284	0.591241	0.945803	0.900058	0.398716
		df	32	32	32	32	32	32	32	32	32	32	32	32	32	32	32	32	32	32	32	32	32	32	32	32	32	32	32	32	32	32	32	32	32	32	32	32	32	32	32	32	32	32	32	32	32	32	32
	Tryptophan (g)	Correlation	0.215684	0.828594	0.0519565	-0.374075	0.223507	0.111979	-0.222629	-0.254066	0.548643	0.00835168	0.205599	0.000866554	0.174136	-0.271354	-0.0757057	0.0338041	0.362954	0.384539	0.223563	-0.146708	-0.120899	0.498308	0.0516606	0.47995	-0.217949	-0.279297	0.53251	0.317022	0.372852	-0.0809427	0.30371	-0.104105	-0.248079	-0.0879752	-0.152735	-0.160365	-0.0476909	-0.247449	-0.333389	-0.344679	-0.217012	-0.235494	-0.246216	-0.115932	-0.113672	-0.0879752	-0.135595
		Significance (2-tailed)	0.220543	1.44636e-09	0.770423	0.0292989	0.20385	0.528363	0.205679	0.147073	0.000780335	0.962611	0.243408	0.996119	0.324649	0.120576	0.670446	0.849473	0.0348798	0.0247368	0.203735	0.407701	0.495814	0.00270626	0.771696	0.00407231	0.215618	0.109671	0.00118714	0.0677235	0.029874	0.649061	0.0807773	0.557927	0.15717	0.620775	0.388493	0.364943	0.788827	0.15826	0.0540056	0.0459039	0.217645	0.180005	0.160411	0.513811	0.522106	0.620775	0.444502
		df	32	32	32	32	32	32	32	32	32	32	32	32	32	32	32	32	32	32	32	32	32	32	32	32	32	32	32	32	32	32	32	32	32	32	32	32	32	32	32	32	32	32	32	32	32	32	32
	Threonine (g)	Correlation	0.0554653	0.959923	0.158273	-0.527826	0.221654	0.2109	-0.127091	-0.10844	0.695454	0.10719	0.217602	-0.0692725	0.224099	-0.193818	-0.00928847	0.039847	0.246164	0.377786	0.221834	-0.222177	-0.187671	0.639061	0.138728	0.652074	-0.160149	-0.145198	0.751394	0.366037	0.490541	-0.222517	0.124117	-0.214502	-0.249384	-0.00652817	-0.149178	-0.116986	-0.0355307	-0.222362	-0.235008	-0.239381	-0.174864	-0.189486	-0.17751	-0.0933567	-0.124014	-0.00652817	-0.133963
		Significance (2-tailed)	0.755376	3.0541e-19	0.371314	0.00133577	0.207724	0.231201	0.473834	0.541555	4.98862e-06	0.546253	0.216367	0.697066	0.202625	0.272062	0.95842	0.822956	0.160503	0.0276078	0.207344	0.206625	0.287851	4.74193e-05	0.433946	2.93797e-05	0.365596	0.412598	3.04134e-07	0.0332524	0.00322577	0.205913	0.484325	0.223145	0.154927	0.97077	0.399765	0.509966	0.841879	0.206237	0.180933	0.172715	0.322598	0.28313	0.315215	0.599481	0.484693	0.97077	0.450053
		df	32	32	32	32	32	32	32	32	32	32	32	32	32	32	32	32	32	32	32	32	32	32	32	32	32	32	32	32	32	32	32	32	32	32	32	32	32	32	32	32	32	32	32	32	32	32	32
	Isoleucine (g)	Correlation	0.0569184	0.96783	0.161945	-0.513421	0.223589	0.208116	-0.114247	-0.135502	0.676581	0.0696292	0.216799	-0.0864329	0.224215	-0.204991	-0.0255818	0.0337367	0.245496	0.39567	0.218573	-0.213504	-0.180328	0.635246	0.138668	0.604291	-0.137969	-0.154713	0.727087	0.348933	0.444952	-0.230065	0.154086	-0.230592	-0.284103	-5.25043e-05	-0.138535	-0.114725	-0.0238266	-0.226677	-0.248989	-0.255179	-0.172148	-0.191364	-0.189576	-0.0841511	-0.102167	-5.25043e-05	-0.153701
		Significance (2-tailed)	0.74917	9.60333e-21	0.360173	0.00190012	0.203679	0.237558	0.51999	0.444817	1.11851e-05	0.69558	0.21811	0.626935	0.202384	0.244836	0.885808	0.849769	0.161676	0.0205439	0.214273	0.225358	0.307468	5.43375e-05	0.434148	0.000153909	0.436493	0.382304	1.11437e-06	0.0431164	0.00836993	0.190548	0.38426	0.189506	0.103444	0.999765	0.434595	0.518231	0.893597	0.197342	0.155604	0.145249	0.330287	0.278295	0.282896	0.636093	0.565321	0.999765	0.385462
		df	32	32	32	32	32	32	32	32	32	32	32	32	32	32	32	32	32	32	32	32	32	32	32	32	32	32	32	32	32	32	32	32	32	32	32	32	32	32	32	32	32	32	32	32	32	32	32
	Leucine (g)	Correlation	0.0446352	0.952312	0.10309	-0.444944	0.195454	0.197498	-0.203864	-0.161316	0.679135	0.0918552	0.183396	-0.131291	0.217416	-0.211895	-0.0273414	0.0474953	0.249788	0.340487	0.198175	-0.185239	-0.156159	0.593446	0.127703	0.641058	-0.230046	-0.200568	0.709665	0.397156	0.496708	-0.249564	0.181443	-0.140604	-0.303064	-0.0565769	-0.223034	-0.191896	-0.0748097	-0.22752	-0.243793	-0.22331	-0.167558	-0.170413	-0.155459	-0.0801668	-0.114027	-0.0565769	-0.164058
		Significance (2-tailed)	0.80208	4.66963e-18	0.561796	0.0083712	0.267957	0.262886	0.247495	0.362067	1.00615e-05	0.605391	0.29917	0.459223	0.21677	0.228955	0.878011	0.789674	0.154238	0.0487899	0.26122	0.294256	0.377819	0.00021618	0.471691	4.41233e-05	0.190586	0.255387	2.60654e-06	0.0200316	0.00280689	0.154619	0.304437	0.427697	0.0814577	0.750627	0.204835	0.276936	0.674131	0.195635	0.164699	0.204259	0.343538	0.335259	0.379984	0.652213	0.520798	0.750627	0.353855
		df	32	32	32	32	32	32	32	32	32	32	32	32	32	32	32	32	32	32	32	32	32	32	32	32	32	32	32	32	32	32	32	32	32	32	32	32	32	32	32	32	32	32	32	32	32	32	32
	Lysine (g)	Correlation	0.0174439	0.947403	0.200898	-0.567643	0.218911	0.259502	-0.0806269	-0.0485172	0.68069	0.0736834	0.178104	-0.110114	0.220064	-0.134386	0.0387056	0.0345122	0.197199	0.362719	0.192382	-0.26373	-0.23011	0.685815	0.18424	0.702785	-0.127899	-0.0836744	0.792367	0.377706	0.522829	-0.280346	0.0413025	-0.251649	-0.296103	-0.0424468	-0.156843	-0.113721	-0.0289311	-0.203958	-0.180304	-0.210067	-0.170196	-0.187561	-0.151017	-0.0981634	-0.124841	-0.0424468	-0.15385
		Significance (2-tailed)	0.921998	2.16101e-17	0.254589	0.00046298	0.213547	0.138322	0.650343	0.785253	9.42902e-06	0.678773	0.313571	0.535293	0.211086	0.44861	0.827951	0.846356	0.263622	0.0350065	0.275698	0.131784	0.190458	7.59058e-06	0.296915	3.58568e-06	0.471004	0.638013	2.35147e-08	0.0276437	0.00151211	0.108289	0.816597	0.151091	0.0890652	0.811606	0.375706	0.521926	0.870975	0.247275	0.307534	0.23309	0.335883	0.288137	0.393914	0.580734	0.481762	0.811606	0.384996
		df	32	32	32	32	32	32	32	32	32	32	32	32	32	32	32	32	32	32	32	32	32	32	32	32	32	32	32	32	32	32	32	32	32	32	32	32	32	32	32	32	32	32	32	32	32	32	32
	Methionine (g)	Correlation	0.00557104	0.95362	0.226881	-0.58801	0.284568	0.283972	-0.108615	-0.0903258	0.691093	0.0218371	0.157857	-0.0930341	0.252968	-0.1326	0.0566812	0.113129	0.269735	0.410178	0.234762	-0.260801	-0.249632	0.691393	0.212227	0.648315	-0.147429	-0.105074	0.790919	0.346042	0.464945	-0.252266	0.0979612	-0.277022	-0.29034	-0.0409442	-0.194527	-0.142594	-0.00294767	-0.208535	-0.184087	-0.207797	-0.16691	-0.181029	-0.152352	-0.0865661	-0.124047	-0.0409442	-0.172293
		Significance (2-tailed)	0.975055	3.02035e-18	0.196929	0.00025516	0.102856	0.103611	0.540901	0.611436	6.04396e-06	0.902437	0.372586	0.600749	0.148888	0.454715	0.750182	0.524109	0.122895	0.0159803	0.181402	0.136289	0.154504	5.9653e-06	0.228211	3.38139e-05	0.405378	0.554248	2.59857e-08	0.0449956	0.00559654	0.150057	0.581517	0.112716	0.0957661	0.818162	0.270277	0.421118	0.9868	0.236594	0.297323	0.238295	0.345436	0.30556	0.389699	0.626401	0.484575	0.818162	0.329876
		df	32	32	32	32	32	32	32	32	32	32	32	32	32	32	32	32	32	32	32	32	32	32	32	32	32	32	32	32	32	32	32	32	32	32	32	32	32	32	32	32	32	32	32	32	32	32	32
	Cystine (g)	Correlation	-0.0654929	0.861991	0.172709	-0.384589	0.0428285	0.334017	-0.054201	-0.165166	0.676241	-0.00417219	0.182116	-0.272866	0.305162	-0.274758	-0.194426	-0.135484	0.0259063	0.319327	0.121833	-0.164448	-0.173158	0.541718	0.287796	0.451623	-0.0533137	-0.153303	0.579514	0.183564	0.269899	-0.379493	0.112303	-0.311512	-0.252699	0.132521	-0.154768	-0.091252	-0.0673767	-0.292886	-0.265328	-0.206608	-0.196686	-0.184296	-0.16	-0.064179	-0.094225	0.132521	-0.245254
		Significance (2-tailed)	0.712875	5.8121e-11	0.32869	0.0247164	0.809942	0.0535266	0.760788	0.350569	1.13428e-05	0.981317	0.302615	0.118441	0.0792657	0.115808	0.270531	0.444877	0.884369	0.0656412	0.492465	0.352697	0.327415	0.000936708	0.0988431	0.00733714	0.764593	0.38671	0.000328718	0.298721	0.122659	0.0268573	0.527162	0.0729105	0.149335	0.454988	0.382134	0.607772	0.70498	0.0927603	0.129374	0.241052	0.264893	0.296765	0.366048	0.718399	0.596075	0.454988	0.162104
		df	32	32	32	32	32	32	32	32	32	32	32	32	32	32	32	32	32	32	32	32	32	32	32	32	32	32	32	32	32	32	32	32	32	32	32	32	32	32	32	32	32	32	32	32	32	32	32
	Phenylalanine (g)	Correlation	-0.0435436	0.935688	0.0752614	-0.339141	0.132531	0.172127	-0.184928	-0.198733	0.645212	0.0982685	0.215645	-0.215093	0.200609	-0.24536	-0.100724	0.0313455	0.19407	0.298292	0.153496	-0.103715	-0.0690357	0.494758	0.115459	0.517332	-0.193184	-0.214466	0.587564	0.374556	0.41536	-0.248622	0.22718	-0.119101	-0.308515	-0.00377547	-0.187762	-0.163387	-0.102038	-0.195776	-0.258238	-0.202484	-0.11549	-0.109819	-0.16907	-0.0394787	-0.0913798	-0.00377547	-0.196772
		Significance (2-tailed)	0.806829	4.95559e-16	0.672272	0.0497467	0.454954	0.330348	0.295083	0.259851	3.79209e-05	0.580327	0.220629	0.221842	0.255287	0.161917	0.570857	0.860309	0.271426	0.0866162	0.386104	0.559413	0.698053	0.00293387	0.515541	0.00172938	0.273663	0.223224	0.000258627	0.029075	0.0145715	0.156234	0.196323	0.502289	0.0758588	0.983093	0.287614	0.355855	0.565813	0.267154	0.140322	0.250779	0.515429	0.536396	0.339139	0.824568	0.607267	0.983093	0.26468
		df	32	32	32	32	32	32	32	32	32	32	32	32	32	32	32	32	32	32	32	32	32	32	32	32	32	32	32	32	32	32	32	32	32	32	32	32	32	32	32	32	32	32	32	32	32	32	32
	Tyrosine (g)	Correlation	0.0392776	0.925078	0.0672745	-0.388147	0.212791	0.159029	-0.239564	-0.216574	0.629039	-0.0072793	0.166527	-0.170794	0.168433	-0.214871	-0.0243777	0.0873518	0.300442	0.344216	0.175851	-0.132898	-0.105742	0.545772	0.0956635	0.554388	-0.254232	-0.224823	0.644762	0.352812	0.403158	-0.230456	0.27521	-0.123791	-0.34867	-0.0716188	-0.222835	-0.226863	-0.0582444	-0.211897	-0.269081	-0.275257	-0.174589	-0.18322	-0.221008	-0.0740956	-0.108919	-0.0716188	-0.200227
		Significance (2-tailed)	0.825448	5.27907e-15	0.705408	0.0233066	0.226946	0.369002	0.172378	0.218598	6.75578e-05	0.967409	0.346557	0.334162	0.340987	0.22233	0.89115	0.623261	0.0842616	0.0462155	0.319831	0.453696	0.551719	0.000842126	0.590452	0.000668575	0.1468	0.20113	3.85535e-05	0.0406956	0.0180694	0.189774	0.115186	0.485484	0.0432847	0.687314	0.205248	0.196965	0.74352	0.228951	0.123841	0.115122	0.323371	0.299644	0.209084	0.677073	0.539761	0.687314	0.256212
		df	32	32	32	32	32	32	32	32	32	32	32	32	32	32	32	32	32	32	32	32	32	32	32	32	32	32	32	32	32	32	32	32	32	32	32	32	32	32	32	32	32	32	32	32	32	32	32
	Valine (g)	Correlation	0.0355134	0.959535	0.11807	-0.460269	0.230944	0.184798	-0.193376	-0.146694	0.683197	0.0912872	0.196168	-0.119984	0.212346	-0.189163	0.0154421	0.0988714	0.291202	0.360295	0.1871	-0.205409	-0.175977	0.615598	0.113716	0.636021	-0.223757	-0.180691	0.739273	0.412009	0.498533	-0.227222	0.230717	-0.159098	-0.304213	-0.0298338	-0.193251	-0.183302	-0.0312396	-0.198029	-0.226949	-0.210205	-0.133548	-0.142112	-0.153822	-0.0708246	-0.0784684	-0.0298338	-0.211832
		Significance (2-tailed)	0.841954	3.55192e-19	0.506025	0.00616197	0.188812	0.295428	0.273179	0.407748	8.48446e-06	0.607633	0.266177	0.499106	0.227943	0.283965	0.930926	0.577995	0.09474	0.036335	0.289346	0.243853	0.319479	0.000106565	0.521941	5.28634e-05	0.203332	0.306478	5.91515e-07	0.01547	0.00269236	0.196239	0.189259	0.368794	0.0802516	0.866985	0.273493	0.299424	0.860777	0.261577	0.196791	0.232776	0.45147	0.422706	0.385085	0.690609	0.659132	0.866985	0.229096
		df	32	32	32	32	32	32	32	32	32	32	32	32	32	32	32	32	32	32	32	32	32	32	32	32	32	32	32	32	32	32	32	32	32	32	32	32	32	32	32	32	32	32	32	32	32	32	32
	Arginine (g)	Correlation	-0.177028	0.841839	0.436026	-0.616537	0.288572	0.394497	0.225564	0.284944	0.662499	-0.0319836	0.225684	-0.239231	0.317282	0.0970187	0.145534	-0.0475642	-0.0170793	0.347785	0.336781	-0.099599	-0.0976714	0.597455	0.338889	0.585443	0.143694	0.238878	0.655665	0.235054	0.393557	-0.291226	-0.100078	-0.18648	-0.213531	0.112729	-0.00557519	0.134122	0.0170212	-0.0517026	0.0481782	-0.059398	-0.0547277	-0.0737901	-0.168096	-0.133224	-0.109899	0.112729	-0.192592
		Significance (2-tailed)	0.316552	4.4183e-10	0.00994345	0.000103294	0.0978975	0.0209559	0.19961	0.102383	1.96915e-05	0.857494	0.199364	0.172993	0.067486	0.585175	0.411505	0.789375	0.923623	0.0438547	0.0514601	0.575186	0.582641	0.000190933	0.0499276	0.000275659	0.417508	0.173646	2.56411e-05	0.180845	0.0212909	0.0947115	0.573341	0.290975	0.225296	0.525587	0.975036	0.449509	0.923882	0.771516	0.786719	0.738616	0.758532	0.678333	0.341969	0.452576	0.536099	0.525587	0.275164
		df	32	32	32	32	32	32	32	32	32	32	32	32	32	32	32	32	32	32	32	32	32	32	32	32	32	32	32	32	32	32	32	32	32	32	32	32	32	32	32	32	32	32	32	32	32	32	32
	Histidine (g)	Correlation	-0.00154723	0.949306	0.223118	-0.553118	0.238283	0.259607	-0.0592921	-0.0640951	0.653782	0.0900895	0.229656	-0.12512	0.249648	-0.171843	-0.010114	0.0505919	0.209936	0.396917	0.248689	-0.197047	-0.160657	0.662517	0.188434	0.664713	-0.0920369	-0.106205	0.749574	0.339045	0.480736	-0.258081	0.0438233	-0.283669	-0.276259	-0.00492243	-0.134544	-0.0832804	-0.0678261	-0.196578	-0.209693	-0.217645	-0.148616	-0.169417	-0.15668	-0.0426233	-0.179081	-0.00492243	-0.108952
		Significance (2-tailed)	0.993071	1.2151e-17	0.204658	0.000691978	0.174753	0.138156	0.739066	0.718752	2.75437e-05	0.612372	0.191358	0.480773	0.154476	0.331159	0.954729	0.776298	0.233388	0.0201134	0.156118	0.263999	0.364059	1.96776e-05	0.285858	1.80515e-05	0.604674	0.549967	3.36877e-07	0.0498154	0.00400349	0.140571	0.805611	0.103995	0.113751	0.977958	0.448073	0.639602	0.703102	0.26516	0.233942	0.216275	0.401564	0.338132	0.37621	0.810837	0.310881	0.977958	0.539638
		df	32	32	32	32	32	32	32	32	32	32	32	32	32	32	32	32	32	32	32	32	32	32	32	32	32	32	32	32	32	32	32	32	32	32	32	32	32	32	32	32	32	32	32	32	32	32	32
	Alanine (g)	Correlation	-0.0584736	0.920029	0.28368	-0.607477	0.224811	0.309826	0.0263712	0.0268057	0.690647	0.0830697	0.216233	-0.110517	0.285523	-0.118671	0.011032	-0.0140572	0.120878	0.378869	0.270437	-0.220154	-0.190528	0.672586	0.239788	0.665933	-0.023535	-0.0072506	0.759753	0.313875	0.481272	-0.298461	-0.0312278	-0.280586	-0.218246	0.0255545	-0.0885882	-0.00589117	-0.00585088	-0.211691	-0.148981	-0.172241	-0.163237	-0.17832	-0.154528	-0.119181	-0.142704	0.0255545	-0.104491
		Significance (2-tailed)	0.742545	1.44446e-14	0.103981	0.00013896	0.201155	0.0745572	0.882309	0.880384	6.16252e-06	0.640452	0.219342	0.533794	0.101657	0.503847	0.950624	0.937108	0.495889	0.0271298	0.121885	0.210895	0.280441	1.31722e-05	0.171965	1.72014e-05	0.894892	0.967537	1.87988e-07	0.0706494	0.00395713	0.0864288	0.860829	0.107974	0.214978	0.88593	0.618334	0.973622	0.973802	0.229414	0.400395	0.330023	0.356304	0.312975	0.382881	0.502001	0.420756	0.88593	0.556461
		df	32	32	32	32	32	32	32	32	32	32	32	32	32	32	32	32	32	32	32	32	32	32	32	32	32	32	32	32	32	32	32	32	32	32	32	32	32	32	32	32	32	32	32	32	32	32	32
	Aspartic Acid (g)	Correlation	-0.0555651	0.930664	0.218403	-0.501909	0.192457	0.236533	-0.00565902	-0.0163647	0.64743	0.138854	0.278391	-0.182906	0.229081	-0.163842	-0.0235647	-0.0105721	0.137448	0.357519	0.225895	-0.149451	-0.0976472	0.601219	0.168151	0.665154	-0.0452574	-0.0584772	0.706619	0.346556	0.508069	-0.302718	0.0318993	-0.260294	-0.280679	0.0269391	-0.059422	-0.00764892	-0.0495588	-0.217961	-0.19648	-0.208541	-0.161606	-0.191167	-0.186968	-0.12837	-0.151013	0.0269391	-0.164004
		Significance (2-tailed)	0.754949	1.59175e-15	0.214638	0.00249116	0.275507	0.178037	0.974661	0.92681	3.49433e-05	0.433527	0.110876	0.300486	0.192505	0.354499	0.89476	0.95268	0.438242	0.0379062	0.198935	0.398895	0.582735	0.000169666	0.34181	1.77397e-05	0.799377	0.74253	3.00513e-06	0.0446568	0.00215761	0.0818234	0.857866	0.137079	0.107853	0.879792	0.738514	0.965755	0.780754	0.215591	0.265402	0.23658	0.361193	0.2788	0.289694	0.469358	0.393928	0.879792	0.354015
		df	32	32	32	32	32	32	32	32	32	32	32	32	32	32	32	32	32	32	32	32	32	32	32	32	32	32	32	32	32	32	32	32	32	32	32	32	32	32	32	32	32	32	32	32	32	32	32
	Glutamic Acid (g)	Correlation	-0.0186329	0.815601	-0.121435	-0.141627	0.00511998	0.0249796	-0.334429	-0.34596	0.466279	0.0739303	0.136539	-0.175536	0.170821	-0.339314	-0.204494	0.0161967	0.18803	0.170544	0.0588156	0.0365958	0.0521112	0.270789	-0.0126469	0.358945	-0.312678	-0.343726	0.409708	0.26881	0.2662	-0.137562	0.315354	-0.0732283	-0.287084	-0.0249459	-0.211269	-0.22808	-0.119703	-0.233944	-0.321862	-0.195445	-0.110931	-0.101415	-0.118384	-0.00506414	-0.0968527	-0.0249459	-0.125481
		Significance (2-tailed)	0.916699	4.21451e-09	0.49389	0.424307	0.977074	0.88848	0.0532152	0.0450494	0.0054436	0.677755	0.441306	0.320712	0.334086	0.0496231	0.246007	0.92756	0.286913	0.334883	0.741091	0.837201	0.769758	0.121382	0.943407	0.0370924	0.0717875	0.0465476	0.0161135	0.124234	0.128072	0.437857	0.069262	0.680653	0.0997185	0.888629	0.230367	0.194508	0.500116	0.182972	0.0634096	0.267978	0.532252	0.5682	0.504886	0.977324	0.58582	0.888629	0.4795
		df	32	32	32	32	32	32	32	32	32	32	32	32	32	32	32	32	32	32	32	32	32	32	32	32	32	32	32	32	32	32	32	32	32	32	32	32	32	32	32	32	32	32	32	32	32	32	32
	Glycine (g)	Correlation	-0.153148	0.840084	0.381975	-0.64469	0.212304	0.36269	0.197014	0.121565	0.63439	0.00748793	0.210878	-0.145566	0.306226	-0.0585425	0.00415558	-0.0694492	-0.0113742	0.365573	0.311297	-0.134592	-0.122012	0.623307	0.306136	0.566456	0.147995	0.11882	0.691691	0.174497	0.3388	-0.327325	-0.14879	-0.336206	-0.22183	0.101576	0.0332725	0.144817	0.0553112	-0.18692	-0.0857168	-0.136015	-0.153378	-0.166337	-0.129157	-0.105561	-0.12455	0.101576	-0.0978887
		Significance (2-tailed)	0.387195	5.20145e-10	0.0257965	3.86548e-05	0.228037	0.035022	0.26408	0.493423	5.60114e-05	0.966475	0.23125	0.411401	0.0781718	0.742252	0.981391	0.69633	0.949095	0.0334932	0.073119	0.447906	0.491825	8.22635e-05	0.0782641	0.00047877	0.403556	0.503308	5.88803e-06	0.32363	0.0499913	0.0588039	0.401005	0.0518848	0.207354	0.567585	0.851813	0.413839	0.756035	0.289818	0.629803	0.443079	0.386476	0.347117	0.466616	0.552404	0.482792	0.567585	0.581798
		df	32	32	32	32	32	32	32	32	32	32	32	32	32	32	32	32	32	32	32	32	32	32	32	32	32	32	32	32	32	32	32	32	32	32	32	32	32	32	32	32	32	32	32	32	32	32	32
	Proline (g)	Correlation	0.0776723	0.628565	-0.224155	-0.0345544	0.0538065	-0.107522	-0.4388	-0.426098	0.348557	0.00895859	0.0887756	-0.0398142	0.0168904	-0.292628	-0.125902	0.0847531	0.32593	0.140194	0.0305406	-0.00891781	0.00269958	0.160598	-0.136598	0.179348	-0.409016	-0.37645	0.266599	0.275129	0.168277	0.0152141	0.457315	0.0891505	-0.29439	-0.165825	-0.248272	-0.315955	-0.0578861	-0.163413	-0.294769	-0.185258	-0.0818535	-0.0590192	-0.0891946	0.0514449	-0.00945187	-0.165825	-0.0924436
		Significance (2-tailed)	0.662384	6.86767e-05	0.202507	0.846171	0.762479	0.545002	0.00942947	0.0119813	0.0433571	0.959896	0.617588	0.8231	0.924466	0.0930611	0.478016	0.633672	0.0599546	0.429056	0.863862	0.960078	0.987911	0.364235	0.441106	0.310148	0.0163116	0.0282071	0.127479	0.115297	0.341442	0.931944	0.00654382	0.616098	0.0910181	0.348623	0.156837	0.0687043	0.745046	0.355777	0.0905827	0.294205	0.645369	0.740225	0.615923	0.772624	0.95769	0.348623	0.603072
		df	32	32	32	32	32	32	32	32	32	32	32	32	32	32	32	32	32	32	32	32	32	32	32	32	32	32	32	32	32	32	32	32	32	32	32	32	32	32	32	32	32	32	32	32	32	32	32
	Serine (g)	Correlation	0.00557104	0.95362	0.226881	-0.58801	0.284568	0.283972	-0.108615	-0.0903258	0.691093	0.0218371	0.157857	-0.0930341	0.252968	-0.1326	0.0566812	0.113129	0.269735	0.410178	0.234762	-0.260801	-0.249632	0.691393	0.212227	0.648315	-0.147429	-0.105074	0.790919	0.346042	0.464945	-0.252266	0.0979612	-0.277022	-0.29034	-0.0409442	-0.194527	-0.142594	-0.00294767	-0.208535	-0.184087	-0.207797	-0.16691	-0.181029	-0.152352	-0.0865661	-0.124047	-0.0409442	-0.172293
		Significance (2-tailed)	0.975055	3.02035e-18	0.196929	0.00025516	0.102856	0.103611	0.540901	0.611436	6.04396e-06	0.902437	0.372586	0.600749	0.148888	0.454715	0.750182	0.524109	0.122895	0.0159803	0.181402	0.136289	0.154504	5.9653e-06	0.228211	3.38139e-05	0.405378	0.554248	2.59857e-08	0.0449956	0.00559654	0.150057	0.581517	0.112716	0.0957661	0.818162	0.270277	0.421118	0.9868	0.236594	0.297323	0.238295	0.345436	0.30556	0.389699	0.626401	0.484575	0.818162	0.329876
		df	32	32	32	32	32	32	32	32	32	32	32	32	32	32	32	32	32	32	32	32	32	32	32	32	32	32	32	32	32	32	32	32	32	32	32	32	32	32	32	32	32	32	32	32	32	32	32
	Daidzein (mg)	Correlation	0.110227	0.097682	-0.098469	0.0269614	-0.118419	-0.245021	0.145987	0.0842019	-0.0419399	0.113135	0.684882	0.105366	-0.0225695	-0.0843927	-0.0388543	-0.0384405	-0.0457916	-0.0934063	-0.0451611	-0.156523	-0.180607	-0.0954287	-0.243237	-0.068453	0.143041	0.0784975	0.00815022	0.0515962	0.0507578	0.189733	0.429531	-0.117337	0.0624777	0.115025	0.380672	0.290815	0.409684	-0.010416	-0.0956427	-0.0989255	-0.0679869	-0.0584343	-0.107771	0.0342836	0.441995	0.115025	-0.10977
		Significance (2-tailed)	0.534873	0.582599	0.579551	0.879693	0.504757	0.162516	0.410035	0.635889	0.813816	0.524086	7.89883e-06	0.553142	0.899182	0.635121	0.8273	0.829112	0.797058	0.599287	0.799796	0.376692	0.306707	0.591368	0.165695	0.700483	0.41965	0.659013	0.963512	0.771973	0.775583	0.282491	0.0112401	0.508688	0.725573	0.517131	0.026349	0.0952	0.0161204	0.953378	0.590533	0.577786	0.70243	0.742712	0.544069	0.847362	0.00886587	0.517131	0.536578
		df	32	32	32	32	32	32	32	32	32	32	32	32	32	32	32	32	32	32	32	32	32	32	32	32	32	32	32	32	32	32	32	32	32	32	32	32	32	32	32	32	32	32	32	32	32	32	32
	Genistein (mg)	Correlation	0.13529	0.0847118	-0.0976126	0.0352436	-0.124161	-0.241644	0.146218	0.0768829	-0.0582482	0.130455	0.675012	0.0870754	0.00963342	-0.0908642	-0.0558625	-0.0316469	-0.0581495	-0.0924157	-0.0362781	-0.165533	-0.195925	-0.0832952	-0.239435	-0.0869441	0.145089	0.0772193	-0.00351883	0.0247534	0.0314217	0.180365	0.440186	-0.130874	0.0665834	0.0944368	0.385679	0.291053	0.371978	0.00148264	-0.101866	-0.108811	-0.0628039	-0.0609472	-0.110216	0.00761419	0.397338	0.0944368	-0.0927335
		Significance (2-tailed)	0.445535	0.633838	0.582869	0.84314	0.48417	0.16857	0.409287	0.665616	0.743504	0.46211	1.19304e-05	0.624365	0.956878	0.609305	0.753678	0.858979	0.743925	0.603182	0.838595	0.349486	0.266782	0.639542	0.172617	0.62489	0.412954	0.664238	0.984242	0.889483	0.859973	0.307367	0.00918127	0.46066	0.708302	0.595246	0.0242772	0.0949172	0.0302911	0.99336	0.566475	0.540164	0.724195	0.732046	0.534914	0.965911	0.0199696	0.595246	0.601931
		df	32	32	32	32	32	32	32	32	32	32	32	32	32	32	32	32	32	32	32	32	32	32	32	32	32	32	32	32	32	32	32	32	32	32	32	32	32	32	32	32	32	32	32	32	32	32	32
	Glycitein (mg)	Correlation	0.162208	0.142347	-0.131866	0.0130237	-0.0947677	-0.278736	0.0791982	0.0606391	-0.0297973	0.112261	0.682939	0.116053	-0.00958591	-0.0762347	-0.015035	-0.00406745	-0.0157818	-0.0900399	-0.0206386	-0.162179	-0.190174	-0.0474781	-0.283311	-0.0337173	0.0718422	0.0502925	0.0617888	0.0749449	0.0805338	0.182908	0.432901	-0.07163	0.0576364	0.0831817	0.332095	0.22868	0.358709	0.030904	-0.0965628	-0.114788	-0.0361419	-0.0317144	-0.105769	0.046094	0.358908	0.0831817	-0.138379
		Significance (2-tailed)	0.359383	0.42193	0.457239	0.941724	0.593951	0.110416	0.656155	0.733351	0.867146	0.527317	8.57747e-06	0.513366	0.95709	0.668274	0.932743	0.981786	0.929411	0.612568	0.907769	0.359472	0.281353	0.789748	0.104451	0.849855	0.686388	0.777588	0.728484	0.673574	0.650721	0.30048	0.0105505	0.687267	0.74611	0.64	0.0550026	0.193306	0.0372256	0.862258	0.586948	0.518	0.839193	0.858682	0.551617	0.795746	0.037113	0.64	0.435117
		df	32	32	32	32	32	32	32	32	32	32	32	32	32	32	32	32	32	32	32	32	32	32	32	32	32	32	32	32	32	32	32	32	32	32	32	32	32	32	32	32	32	32	32	32	32	32	32
	Total Dietary Fiber (g)	Correlation	-0.247073	-0.127537	-0.188226	0.496113	-0.295206	-0.205941	0.0442388	0.19444	-0.271161	0.262059	0.0934259	-0.183552	0.0470539	0.0972697	-0.0223601	-0.189857	-0.22555	-0.363833	-0.321301	0.103331	0.179893	-0.327699	-0.193368	-0.0791762	0.0120758	0.119432	-0.382218	0.293049	0.237299	0.164849	0.0254358	0.233419	0.146769	-0.0997487	0.0315639	0.0367027	-0.106087	0.232601	0.15965	0.221068	0.227942	0.239011	-0.0571392	0.00172843	0.0570634	-0.0997487	0.164003
		Significance (2-tailed)	0.158914	0.472271	0.286402	0.00284511	0.0900837	0.242609	0.803804	0.270495	0.120851	0.13434	0.59921	0.298752	0.791585	0.5842	0.900112	0.28217	0.199639	0.0344095	0.0638987	0.560875	0.308655	0.0584984	0.273199	0.656245	0.945959	0.501095	0.0256942	0.09257	0.176595	0.351508	0.886456	0.183984	0.407505	0.574608	0.859346	0.836731	0.550414	0.185571	0.367113	0.208959	0.194785	0.173399	0.748229	0.99226	0.748552	0.574608	0.354018
		df	32	32	32	32	32	32	32	32	32	32	32	32	32	32	32	32	32	32	32	32	32	32	32	32	32	32	32	32	32	32	32	32	32	32	32	32	32	32	32	32	32	32	32	32	32	32	32
	Soluble Dietary Fiber (g)	Correlation	-0.268078	-0.0859511	-0.193868	0.389154	-0.388979	-0.0897503	0.0212164	0.0417084	-0.268546	-0.0404745	0.0821192	-0.324461	-0.0924783	-0.0216439	-0.153737	-0.213111	-0.268902	-0.371862	-0.407517	0.176367	0.223532	-0.283353	-0.0750156	0.000327785	0.0253837	-0.00684296	-0.347962	0.162447	0.169188	-0.152357	-0.107297	0.0322357	0.0504679	-0.119014	-0.011672	-0.0208491	-0.264538	0.0494403	0.0505033	0.14022	0.0493299	0.0867192	-0.0390723	-0.0221347	-0.106456	-0.119014	0.146244
		Significance (2-tailed)	0.125302	0.628864	0.271936	0.02292	0.0229866	0.613716	0.905198	0.814826	0.124619	0.820213	0.644294	0.0611846	0.602936	0.903297	0.385351	0.226233	0.124101	0.0303468	0.0167473	0.318391	0.203799	0.104398	0.673283	0.998532	0.886687	0.969362	0.0437403	0.358667	0.338796	0.389681	0.545852	0.856382	0.776832	0.502605	0.947764	0.906832	0.130561	0.781265	0.77668	0.428972	0.781742	0.625789	0.826346	0.901115	0.549022	0.502605	0.409205
		df	32	32	32	32	32	32	32	32	32	32	32	32	32	32	32	32	32	32	32	32	32	32	32	32	32	32	32	32	32	32	32	32	32	32	32	32	32	32	32	32	32	32	32	32	32	32	32
	Insoluble Dietary Fiber (g)	Correlation	-0.171468	-0.12784	-0.155785	0.467372	-0.137929	-0.246017	0.00124977	0.180367	-0.167098	0.499796	0.0588803	-0.0069996	0.156898	0.0813924	0.0291191	-0.0812727	-0.0781203	-0.218809	-0.147433	-0.00607654	0.0621265	-0.274995	-0.235261	-0.180902	-0.036635	0.126041	-0.29042	0.290201	0.160549	0.409324	0.21755	0.297474	0.138385	-0.0211521	0.0466337	0.0476687	0.100371	0.256954	0.118469	0.163722	0.262013	0.248191	-0.090776	0.0254711	0.217036	-0.0211521	0.153089
		Significance (2-tailed)	0.332232	0.471212	0.378974	0.00532101	0.436626	0.160761	0.994403	0.307361	0.344884	0.00261551	0.740816	0.968661	0.375536	0.647237	0.870144	0.647722	0.660553	0.213766	0.405363	0.972792	0.727056	0.115481	0.18045	0.305905	0.837029	0.477526	0.0956703	0.0959321	0.364386	0.0162232	0.21648	0.0875249	0.435097	0.905484	0.793406	0.788923	0.572213	0.142375	0.504579	0.354857	0.134411	0.156976	0.609654	0.886299	0.217594	0.905484	0.387381
		df	32	32	32	32	32	32	32	32	32	32	32	32	32	32	32	32	32	32	32	32	32	32	32	32	32	32	32	32	32	32	32	32	32	32	32	32	32	32	32	32	32	32	32	32	32	32	32
	Betaine (mg)	Correlation	-0.128193	-0.242306	-0.449736	0.452678	-0.478593	-0.353567	-0.163822	-0.0735875	-0.240061	-0.0849202	-0.0746628	0.0498439	-0.0841583	-0.0558216	-0.179665	-0.211681	-0.34435	-0.488327	-0.39576	0.195334	0.154018	-0.575497	-0.296024	-0.483026	-0.133445	-0.0640952	-0.382771	-0.212252	-0.365599	0.143206	0.0855336	0.131074	0.362691	0.457962	0.0151909	-0.0777282	0.108166	0.0672822	0.0253936	0.130284	0.146619	0.184373	-0.00765775	-0.0137524	0.315587	0.457962	-0.0708914
		Significance (2-tailed)	0.469977	0.16737	0.00761757	0.00718419	0.00419351	0.0402374	0.35456	0.679169	0.171463	0.633	0.674736	0.779523	0.636064	0.753853	0.30928	0.229436	0.0461251	0.00338885	0.0205127	0.268255	0.384472	0.000369656	0.0891548	0.00380865	0.451821	0.718752	0.0254637	0.228154	0.0334799	0.419108	0.630538	0.459972	0.0350218	0.00645861	0.932047	0.662156	0.542585	0.705376	0.886643	0.462702	0.407991	0.296559	0.965716	0.93847	0.069046	0.00645861	0.690332
		df	32	32	32	32	32	32	32	32	32	32	32	32	32	32	32	32	32	32	32	32	32	32	32	32	32	32	32	32	32	32	32	32	32	32	32	32	32	32	32	32	32	32	32	32	32	32	32
	Choline (mg)	Correlation	-0.143683	0.735379	0.310071	-0.518188	0.317918	0.328234	-0.0257382	-0.00363801	0.901609	0.229721	0.14391	-0.11626	0.169171	-0.0674127	0.0616836	0.0914756	0.231415	0.428846	0.272187	-0.281798	-0.215298	0.589594	0.272552	0.461939	-0.0796669	0.0119418	0.630931	0.347899	0.401747	-0.364447	0.174446	-0.0315152	-0.0684873	0.0796691	-0.107992	-0.0348275	-0.0628295	-0.0971902	-0.0533124	0.0147838	-0.0301971	0.00196462	0.0253732	-0.0938057	-0.0333803	0.0796691	-0.293616
		Significance (2-tailed)	0.417545	7.26932e-07	0.0743167	0.00169385	0.0669079	0.0580642	0.885115	0.983709	3.47776e-13	0.19123	0.4168	0.512611	0.338845	0.70483	0.728928	0.606889	0.187887	0.0113847	0.119396	0.106396	0.221391	0.000243206	0.118882	0.00595464	0.654246	0.946558	6.32495e-05	0.0437814	0.0185156	0.0340836	0.323773	0.85956	0.70034	0.654237	0.543239	0.84497	0.724087	0.584508	0.764599	0.933864	0.865379	0.991202	0.886734	0.597719	0.851339	0.654237	0.0919113
		df	32	32	32	32	32	32	32	32	32	32	32	32	32	32	32	32	32	32	32	32	32	32	32	32	32	32	32	32	32	32	32	32	32	32	32	32	32	32	32	32	32	32	32	32	32	32	32
	Caffeine (mg)	Correlation	-0.23769	-0.115927	-0.110463	0.202714	-0.167847	-0.0798185	-0.00635084	-0.0929438	-0.260038	-0.0937059	0.117784	-0.148373	-0.163626	-0.152146	-0.164578	-0.103618	0.024302	-0.101922	-0.178664	0.105407	0.110175	-0.124602	-0.0750307	-0.021534	0.0208507	-0.0654309	-0.173503	0.10192	0.0335655	-0.0727647	0.144775	-0.0053886	-0.105808	-0.191365	0.0183322	-0.032726	-0.186401	-0.150917	-0.0731307	0.0951442	-0.050655	-0.022762	0.0944994	0.122455	-0.13254	-0.191365	0.462976
		Significance (2-tailed)	0.175861	0.513828	0.533995	0.25023	0.342693	0.653629	0.971564	0.601104	0.13748	0.598111	0.507064	0.402341	0.355144	0.390348	0.352311	0.559782	0.891486	0.566259	0.312028	0.552989	0.535067	0.482608	0.673221	0.903785	0.906825	0.713135	0.326437	0.566268	0.850523	0.682569	0.413974	0.975871	0.551469	0.278293	0.918039	0.854221	0.291185	0.394232	0.681056	0.592479	0.776026	0.898326	0.595001	0.49024	0.454923	0.278293	0.00582898
		df	32	32	32	32	32	32	32	32	32	32	32	32	32	32	32	32	32	32	32	32	32	32	32	32	32	32	32	32	32	32	32	32	32	32	32	32	32	32	32	32	32	32	32	32	32	32	32
	Fructose (g)	Correlation	0.250098	0.145178	-0.398837	0.343594	-0.155838	-0.484674	-0.286394	-0.122653	-0.191376	0.388533	0.237571	0.220411	-0.0731808	-0.0106545	0.0423253	-0.0664234	0.0207393	-0.180355	-0.179747	-0.277588	-0.162786	0.0386378	-0.510718	0.0228217	-0.294148	-0.183972	0.106922	0.411372	0.279961	0.324102	-0.176354	0.188266	-0.143283	-0.0434114	-0.224328	-0.200629	-0.0964359	0.28857	0.0387465	0.13639	0.298118	0.313034	0.248258	0.290854	-0.0695623	-0.0434114	0.122716
		Significance (2-tailed)	0.153711	0.412665	0.0194651	0.0466373	0.378811	0.00367357	0.100572	0.489536	0.278266	0.0231577	0.176083	0.210348	0.680849	0.952312	0.812135	0.708972	0.907321	0.307394	0.309053	0.111952	0.357651	0.828248	0.00202662	0.898061	0.0912964	0.297629	0.547263	0.0156461	0.108795	0.0614884	0.318427	0.286298	0.418855	0.807404	0.20215	0.25524	0.587441	0.0978995	0.827772	0.441811	0.0868086	0.0714475	0.15686	0.0951536	0.695859	0.807404	0.489311
		df	32	32	32	32	32	32	32	32	32	32	32	32	32	32	32	32	32	32	32	32	32	32	32	32	32	32	32	32	32	32	32	32	32	32	32	32	32	32	32	32	32	32	32	32	32	32	32
	Glucose (g)	Correlation	0.171963	-0.0324291	-0.241809	0.334522	-0.087021	-0.293341	-0.179322	-0.0459484	-0.251137	0.248534	0.121188	0.124535	-0.0905771	0.0538857	0.0642622	-0.0372169	0.00883958	-0.116577	-0.131515	-0.250398	-0.12779	0.0786124	-0.311758	-0.0271832	-0.187542	-0.11364	0.0127651	0.263532	0.183839	0.259246	-0.268627	0.078369	-0.0643254	-0.0441362	-0.219109	-0.119472	-0.0351124	0.221576	0.0652078	0.0760791	0.190273	0.171965	0.0767451	0.0736966	-0.127228	-0.0441362	0.10349
		Significance (2-tailed)	0.330817	0.85553	0.16827	0.0531447	0.624583	0.0922299	0.310219	0.796378	0.151952	0.156385	0.494777	0.482843	0.610441	0.76214	0.718049	0.834476	0.960428	0.511455	0.458448	0.1532	0.471385	0.658544	0.0726727	0.878711	0.288188	0.522221	0.942879	0.132086	0.297985	0.138725	0.124501	0.659537	0.717783	0.80425	0.213124	0.500951	0.843717	0.207887	0.714073	0.668912	0.281097	0.330811	0.666181	0.678719	0.473355	0.80425	0.560269
		df	32	32	32	32	32	32	32	32	32	32	32	32	32	32	32	32	32	32	32	32	32	32	32	32	32	32	32	32	32	32	32	32	32	32	32	32	32	32	32	32	32	32	32	32	32	32	32
	Inositol (g)	Correlation	0.160157	-0.0542044	-0.150844	-0.00610689	0.140286	-0.387162	-0.105671	0.212063	-0.100094	0.117641	0.3628	0.494983	-0.130354	0.358187	0.358341	0.164857	0.183503	-0.13554	-0.0676301	-0.174142	-0.151892	-0.165765	-0.380469	-0.312964	-0.163277	0.182263	-0.210329	0.164263	0.0558864	0.46926	0.112736	0.344883	0.576118	0.0535293	-0.00534638	-0.0425858	-0.163407	0.457471	0.374601	0.376351	0.450382	0.446354	0.19144	0.00510879	-0.0950688	0.0535293	0.286458
		Significance (2-tailed)	0.365573	0.760774	0.394462	0.972656	0.428751	0.02369	0.551986	0.228579	0.573278	0.507581	0.0349628	0.00291902	0.46246	0.0375231	0.0374349	0.351484	0.298884	0.444687	0.703921	0.324632	0.391147	0.3488	0.026436	0.0715141	0.356182	0.302218	0.232494	0.353247	0.753576	0.00511491	0.525559	0.0457672	0.000363035	0.763668	0.97606	0.811	0.355797	0.0065232	0.0290542	0.0282518	0.00752054	0.00814318	0.278101	0.977124	0.592774	0.763668	0.100492
		df	32	32	32	32	32	32	32	32	32	32	32	32	32	32	32	32	32	32	32	32	32	32	32	32	32	32	32	32	32	32	32	32	32	32	32	32	32	32	32	32	32	32	32	32	32	32	32
	Phytic Acid (mg)	Correlation	-0.207589	-0.369505	-0.0797342	0.398632	-0.269224	-0.114454	0.224639	0.471977	-0.38746	-0.0416215	-0.0313844	-0.157868	0.0670168	0.48987	0.250053	-0.253747	-0.502289	-0.514138	-0.365753	0.368984	0.355045	-0.516035	-0.0629525	-0.311173	0.161387	0.46215	-0.527629	-0.103087	-0.190652	0.0627741	-0.154272	0.335657	0.258997	0.157707	0.0720496	0.154706	-0.0487875	0.433578	0.523582	0.440813	0.440847	0.416254	0.0920548	-0.0346291	0.12985	0.157707	-0.185879
		Significance (2-tailed)	0.238776	0.0314964	0.653972	0.0195333	0.123634	0.519226	0.20151	0.00483026	0.0235737	0.815205	0.860138	0.372553	0.706486	0.00327449	0.153786	0.147598	0.00246937	0.00186776	0.0333999	0.0317554	0.039352	0.00178447	0.723568	0.0732394	0.361853	0.00592891	0.00134236	0.561807	0.280121	0.724321	0.383679	0.0522928	0.139118	0.373047	0.685528	0.382325	0.784084	0.0104163	0.0014843	0.00907099	0.00906501	0.0143392	0.604604	0.845842	0.464206	0.373047	0.292562
		df	32	32	32	32	32	32	32	32	32	32	32	32	32	32	32	32	32	32	32	32	32	32	32	32	32	32	32	32	32	32	32	32	32	32	32	32	32	32	32	32	32	32	32	32	32	32	32
	PUFA 22:5 (docosapentaenoic acid [DPA]) (g)	Correlation	0.120452	0.395661	0.0382867	-0.211679	0.0425147	0.0779547	-0.0695465	0.147582	0.189819	0.20809	0.155253	0.0222078	0.0139923	-0.0702404	0.108193	0.121757	0.185148	0.0563072	-0.0927684	-0.232853	-0.144807	0.38037	0.00644687	0.80451	-0.122381	-0.154541	0.475312	0.71951	0.905877	-0.135869	-0.056365	0.0673568	-0.0901445	-0.0928264	-0.149063	-0.16392	-0.161493	-0.132136	-0.0877499	-0.0624861	-0.063948	-0.0769449	-0.0134192	-0.120386	0.0508256	-0.0928264	-0.0733985
		Significance (2-tailed)	0.49742	0.0205468	0.829786	0.229442	0.81131	0.66123	0.695924	0.404884	0.282269	0.237618	0.380626	0.900789	0.937398	0.693037	0.542483	0.492738	0.294497	0.751779	0.601794	0.185081	0.41387	0.0264786	0.971134	9.85053e-09	0.490504	0.38284	0.00449964	1.62507e-06	1.76533e-13	0.443572	0.751532	0.705064	0.612154	0.601566	0.400133	0.354267	0.361534	0.456312	0.621673	0.725537	0.719372	0.665362	0.939958	0.497655	0.775291	0.601566	0.67995
		df	32	32	32	32	32	32	32	32	32	32	32	32	32	32	32	32	32	32	32	32	32	32	32	32	32	32	32	32	32	32	32	32	32	32	32	32	32	32	32	32	32	32	32	32	32	32	32
	CLA cis-9, trans-11 (g)	Correlation	0.15122	0.360177	0.268954	-0.545241	0.690837	0.0174808	-0.0911193	0.183554	0.386668	-0.283721	-0.0313049	0.192735	-0.0574025	0.245746	0.487881	0.336572	0.67576	0.52796	0.40954	-0.381842	-0.358882	0.607324	-0.0462581	0.265692	-0.185293	0.153246	0.548016	0.277706	0.279275	0.0458123	0.31785	0.0844197	0.0177634	-0.0745159	-0.082995	-0.186874	0.0106959	0.0809956	0.122127	-0.0502681	0.0399727	-0.0307049	-0.0644753	-0.241115	-0.191915	-0.0745159	0.0421694
		Significance (2-tailed)	0.39327	0.0364007	0.124025	0.000854002	6.1118e-06	0.921833	0.608296	0.298749	0.0238846	0.103929	0.860488	0.274801	0.747106	0.161237	0.00342255	0.0516142	1.15697e-05	0.0013313	0.0161615	0.0258523	0.0371277	0.000139646	0.795034	0.12883	0.294113	0.386889	0.000793464	0.111794	0.1097	0.796968	0.06697	0.635012	0.920574	0.675341	0.640754	0.28994	0.952127	0.648846	0.491414	0.777694	0.822407	0.863137	0.717152	0.169532	0.276889	0.675341	0.812815
		df	32	32	32	32	32	32	32	32	32	32	32	32	32	32	32	32	32	32	32	32	32	32	32	32	32	32	32	32	32	32	32	32	32	32	32	32	32	32	32	32	32	32	32	32	32	32	32
	CLA trans-10, cis-12 (g)	Correlation	0.0887616	0.42845	0.242849	-0.560952	0.452009	0.0354596	0.0121305	0.242558	0.438101	-0.0739644	0.104474	0.166738	-0.00844847	0.1718	0.355303	0.177169	0.399718	0.378136	0.295675	-0.441359	-0.384483	0.655519	-0.0351898	0.410571	-0.0938684	0.19316	0.6468	0.290875	0.394256	-0.0864909	0.0723482	-0.0752763	0.0681322	-0.0559545	-0.00250931	-0.0715051	-0.00879587	0.0736476	0.0901414	-0.051882	-0.00669492	-0.0587486	-0.0499163	-0.22076	-0.185593	-0.0559545	0.0987057
		Significance (2-tailed)	0.617644	0.0114692	0.166391	0.000558409	0.00728078	0.842191	0.945715	0.166915	0.00955688	0.677614	0.556527	0.345938	0.962178	0.331282	0.0391992	0.316158	0.0191734	0.0274525	0.0895498	0.0089757	0.0247595	2.5784e-05	0.843377	0.0158696	0.597473	0.273724	3.57662e-05	0.0951278	0.0210412	0.626702	0.684292	0.672211	0.701822	0.753285	0.988763	0.687785	0.960624	0.678921	0.612166	0.770744	0.970024	0.741375	0.779211	0.209609	0.293318	0.753285	0.578635
		df	32	32	32	32	32	32	32	32	32	32	32	32	32	32	32	32	32	32	32	32	32	32	32	32	32	32	32	32	32	32	32	32	32	32	32	32	32	32	32	32	32	32	32	32	32	32	32
	MUFA 14:1 (myristoleic acid) (g)	Correlation	0.062508	-0.00455491	0.206209	-0.0696496	0.102225	0.246627	0.124933	-0.0662819	0.126418	-0.143855	-0.0305165	0.0194425	-0.0205804	-0.0500321	-0.115872	-0.183113	0.00548568	0.243732	0.135642	-0.0913518	-0.0252523	0.0364591	0.251345	-0.066742	0.163741	-0.0779778	-0.15779	-0.0466387	-0.00099224	-0.1106	-0.263704	-0.13337	0.102039	0.0512103	-0.105346	0.011129	-0.0148888	-0.11091	-0.0726478	-0.128282	-0.145205	-0.150426	-0.120307	-0.0917123	-0.0933975	0.0512103	-0.173447
		Significance (2-tailed)	0.725445	0.979603	0.241982	0.695495	0.565099	0.159691	0.481436	0.709565	0.476197	0.41698	0.863969	0.913093	0.908028	0.778711	0.514029	0.299931	0.975437	0.164807	0.444341	0.607377	0.88727	0.837801	0.151602	0.707637	0.3548	0.661135	0.372794	0.793384	0.995556	0.533484	0.131824	0.452078	0.565809	0.773634	0.553216	0.950191	0.933396	0.532329	0.683052	0.469664	0.412577	0.395788	0.497942	0.605955	0.599321	0.773634	0.326596
		df	32	32	32	32	32	32	32	32	32	32	32	32	32	32	32	32	32	32	32	32	32	32	32	32	32	32	32	32	32	32	32	32	32	32	32	32	32	32	32	32	32	32	32	32	32	32	32
	Total Trans-Fatty Acids (TRANS) (g)	Correlation	-0.120572	0.181501	0.605505	-0.522446	0.243414	0.64757	0.418393	-0.0332414	0.419538	-0.00434236	-0.0855701	-0.139481	0.19938	-0.201368	-0.202966	-0.0335541	0.0172621	0.546828	0.374089	-0.242174	-0.26512	0.526785	0.629909	0.14466	0.448196	0.0692657	0.293409	-0.244349	-0.0873403	-0.242433	0.0532912	-0.549704	-0.138936	-0.00381283	0.293653	0.402617	0.275247	-0.407987	-0.205359	-0.201034	-0.362875	-0.391286	-0.127117	-0.306123	0.0713913	-0.00381283	-0.0222992
		Significance (2-tailed)	0.496989	0.304278	0.00014805	0.00152643	0.165376	3.47618e-05	0.0137963	0.85195	0.0135128	0.980555	0.630391	0.431433	0.258272	0.253456	0.24963	0.850573	0.922809	0.000818904	0.0292919	0.167608	0.129685	0.00137093	6.55456e-05	0.41435	0.00785318	0.697094	0.0921512	0.163708	0.623307	0.167141	0.76469	0.000758531	0.433251	0.982926	0.091869	0.0182395	0.115135	0.0166094	0.24397	0.254261	0.0349222	0.0221186	0.473741	0.0782778	0.688257	0.982926	0.900383
		df	32	32	32	32	32	32	32	32	32	32	32	32	32	32	32	32	32	32	32	32	32	32	32	32	32	32	32	32	32	32	32	32	32	32	32	32	32	32	32	32	32	32	32	32	32	32	32
	PUFA 18:3 n-3 (alpha-linolenic acid [ALA]) (g)	Correlation	-0.26004	-0.0171742	0.452737	-0.315242	0.228635	0.102231	0.661954	0.88744	-0.0170276	-0.111241	0.0259449	-0.012569	0.233625	0.777292	0.60058	-0.245507	-0.36018	-0.0822212	0.138437	0.0745761	-0.0205705	-0.0311189	0.117183	-0.109276	0.491949	0.99973	-0.050835	-0.105689	-0.110263	0.189606	-0.145254	0.1529	0.125674	0.0704497	0.445176	0.558037	0.236323	0.541993	0.767185	0.558584	0.512057	0.448338	0.0965539	-0.101292	0.0865704	0.0704497	-0.0470519
		Significance (2-tailed)	0.137477	0.9232	0.00717563	0.0693664	0.193395	0.565076	2.01159e-05	2.69517e-12	0.923854	0.531102	0.884198	0.943756	0.183588	6.41612e-08	0.000173119	0.161657	0.0363986	0.643881	0.434923	0.675093	0.908072	0.861309	0.509248	0.538424	0.00312565	7.30841e-54	0.775251	0.551921	0.534741	0.282818	0.412415	0.387976	0.478818	0.692167	0.00833335	0.000605181	0.178432	0.000930015	1.20566e-07	0.000596137	0.00196308	0.0078311	0.586982	0.568673	0.626384	0.692167	0.791594
		df	32	32	32	32	32	32	32	32	32	32	32	32	32	32	32	32	32	32	32	32	32	32	32	32	32	32	32	32	32	32	32	32	32	32	32	32	32	32	32	32	32	32	32	32	32	32	32
	Aspartame (mg)	Correlation	0.038414	-0.176716	-0.20433	0.239597	-0.267018	-0.19601	0.0104149	0.0840608	-0.374647	-0.131988	-0.0817809	-0.195367	-0.0963489	0.164835	0.0317287	-0.213344	-0.35628	-0.351784	-0.183622	0.0694567	0.0107943	-0.191124	-0.179604	-0.125089	-0.00417129	0.147709	-0.21091	-0.066191	-0.0843429	0.0194219	-0.0210886	0.181143	-0.0594232	-0.154573	0.0717609	-0.0308159	-0.107193	0.275237	0.209434	0.195603	0.319971	0.301635	0.125532	0.0938789	-0.0597476	-0.154573	-0.0828015
		Significance (2-tailed)	0.829228	0.317419	0.246393	0.172317	0.126861	0.266571	0.953383	0.636457	0.0290328	0.456821	0.645663	0.268174	0.58778	0.351549	0.858618	0.225714	0.0386246	0.041326	0.298566	0.696299	0.951687	0.27891	0.309445	0.480883	0.981321	0.404474	0.231177	0.709946	0.635321	0.913185	0.905766	0.305248	0.738509	0.382741	0.686725	0.862647	0.546242	0.115148	0.234534	0.267586	0.0650689	0.0829762	0.479319	0.597432	0.737131	0.382741	0.641535
		df	32	32	32	32	32	32	32	32	32	32	32	32	32	32	32	32	32	32	32	32	32	32	32	32	32	32	32	32	32	32	32	32	32	32	32	32	32	32	32	32	32	32	32	32	32	32	32
	Saccharin (mg)	Correlation	-0.0107417	-0.0123987	-0.213475	0.339836	-0.10959	-0.115722	-0.20319	0.026369	-0.315897	-0.295396	-0.0162022	-0.337354	-0.0319566	-0.0256913	-0.0287264	0.0879148	0.074855	-0.165144	-0.205981	0.178105	0.0966535	-0.223574	-0.0971674	-0.110542	-0.182178	-0.156047	-0.205461	0.0625087	-0.0295506	0.0108191	0.244475	0.0217151	-0.121581	0.225094	-0.252445	-0.319467	-0.261387	-0.0155678	-0.0351455	-0.0124415	0.0213417	-0.00472076	-0.0884045	-0.0669266	-0.098102	0.225094	0.17611
		Significance (2-tailed)	0.951922	0.944516	0.225421	0.0492509	0.537252	0.51458	0.249097	0.882318	0.0687586	0.0898672	0.927535	0.0510399	0.857613	0.885323	0.871881	0.621015	0.673944	0.350635	0.242514	0.313568	0.586595	0.203711	0.584597	0.533701	0.302448	0.378165	0.243732	0.725442	0.868236	0.951576	0.163484	0.90298	0.493368	0.200573	0.149758	0.065517	0.135378	0.930365	0.843572	0.944325	0.904641	0.978861	0.619065	0.706864	0.580972	0.200573	0.319107
		df	32	32	32	32	32	32	32	32	32	32	32	32	32	32	32	32	32	32	32	32	32	32	32	32	32	32	32	32	32	32	32	32	32	32	32	32	32	32	32	32	32	32	32	32	32	32	32
	Oxalic Acid (mg)	Correlation	-0.132294	-0.258894	0.26022	-0.0163909	0.283079	0.213341	0.111684	0.0374358	-0.00693361	-0.202412	-0.0488957	0.0912766	-0.0808735	0.162953	0.147419	0.288208	0.143163	0.134223	0.238639	0.0142883	0.0743496	-0.0390989	0.236044	-0.261886	0.12379	0.100574	-0.1677	-0.250367	-0.277694	0.231034	0.0247695	-0.125726	0.168738	0.0288714	0.0278802	0.180199	0.580049	0.0658535	0.0964985	-0.0164285	-0.0290411	-0.0298874	-0.234348	-0.215022	0.265123	0.0288714	-0.223722
		Significance (2-tailed)	0.455767	0.139281	0.137196	0.926693	0.104748	0.225721	0.529455	0.833515	0.968956	0.250951	0.783617	0.607675	0.649342	0.357152	0.405408	0.0983397	0.419248	0.449163	0.17409	0.936077	0.676026	0.826229	0.17896	0.134607	0.485486	0.571432	0.343125	0.153253	0.11181	0.188636	0.889412	0.478634	0.340101	0.871239	0.875625	0.307818	0.000323585	0.711362	0.587198	0.926526	0.870489	0.866748	0.182196	0.221998	0.129681	0.871239	0.203405
		df	32	32	32	32	32	32	32	32	32	32	32	32	32	32	32	32	32	32	32	32	32	32	32	32	32	32	32	32	32	32	32	32	32	32	32	32	32	32	32	32	32	32	32	32	32	32	32
	3-Methylhistidine (mg)	Correlation	-0.0189331	0.700475	0.342169	-0.653442	0.209536	0.305711	0.169458	0.17679	0.494783	0.0781503	0.218104	0.00283366	0.244426	-0.0323114	0.0794777	-0.000943629	0.0715341	0.329058	0.225765	-0.295742	-0.269133	0.666318	0.237835	0.670191	0.106406	0.0991664	0.728057	0.280152	0.499114	-0.254175	-0.21762	-0.390102	-0.140595	0.0382221	0.0100025	0.0899067	0.0241404	-0.159229	-0.0623349	-0.112396	-0.132025	-0.162546	-0.0654791	-0.101345	-0.139327	0.0382221	-0.0122528
		Significance (2-tailed)	0.915362	3.98304e-06	0.0476148	2.79008e-05	0.234301	0.0786998	0.338014	0.317213	0.00293224	0.660431	0.215283	0.98731	0.16357	0.856049	0.655016	0.995774	0.687665	0.0573997	0.199199	0.0894741	0.123765	1.69412e-05	0.17559	1.45116e-05	0.549208	0.576855	1.06093e-06	0.108544	0.00265676	0.146893	0.216328	0.0225609	0.427727	0.830069	0.955227	0.613096	0.892204	0.368394	0.726176	0.526819	0.456693	0.358369	0.712933	0.56847	0.431947	0.830069	0.945168
		df	32	32	32	32	32	32	32	32	32	32	32	32	32	32	32	32	32	32	32	32	32	32	32	32	32	32	32	32	32	32	32	32	32	32	32	32	32	32	32	32	32	32	32	32	32	32	32
	Ash (g)	Correlation	-0.0934943	0.369602	-0.200781	0.080735	-0.0652519	-0.184912	-0.252745	-0.279705	0.24465	0.396285	0.297191	0.0261019	0.0184474	-0.283114	-0.170357	-0.0370713	0.195442	0.078749	-0.0931017	-0.121765	-0.00437126	0.099711	-0.219017	0.234055	-0.242825	-0.261708	0.165968	0.410415	0.410451	-0.105747	0.290642	0.0761229	0.0394825	-0.137485	-0.0497726	-0.110556	-0.109178	-0.17988	-0.199411	0.0234261	-0.0111252	0.00846186	0.0772664	0.0688624	-0.0809879	-0.137485	0.0314798
		Significance (2-tailed)	0.598941	0.0314483	0.254872	0.649904	0.713887	0.295124	0.149258	0.109133	0.163174	0.0203304	0.0878415	0.883502	0.917526	0.104704	0.335421	0.835114	0.267986	0.657987	0.600483	0.492706	0.980426	0.574754	0.213321	0.182759	0.166434	0.134882	0.348203	0.0159137	0.0159034	0.551699	0.0954058	0.668733	0.824551	0.438119	0.779831	0.533649	0.538791	0.308691	0.258197	0.895376	0.950208	0.962118	0.664045	0.698775	0.648878	0.438119	0.859716
		df	32	32	32	32	32	32	32	32	32	32	32	32	32	32	32	32	32	32	32	32	32	32	32	32	32	32	32	32	32	32	32	32	32	32	32	32	32	32	32	32	32	32	32	32	32	32	32
	Water (g)	Correlation	0.0895791	-0.0499724	-0.318379	0.136828	-0.107506	-0.373378	-0.246854	-0.0616078	-0.00542948	0.143382	0.316138	0.248142	-0.291285	0.115747	0.134713	-0.0912403	0.00626115	-0.173736	-0.210119	-0.363548	-0.334385	-0.0645574	-0.375562	-0.185911	-0.288315	0.0443958	-0.0052378	0.137331	0.0617986	-0.00344548	0.140815	0.213679	0.391688	-0.0935368	-0.132715	-0.158492	-0.123472	0.138413	0.220153	0.373035	0.268722	0.271836	0.322031	0.122355	-0.108268	-0.0935368	0.0753984
		Significance (2-tailed)	0.614396	0.778969	0.066492	0.440329	0.545064	0.0296257	0.159296	0.729249	0.975688	0.418529	0.0685356	0.157061	0.0946416	0.514489	0.447496	0.607818	0.971966	0.325778	0.232971	0.0345616	0.0532478	0.716807	0.0286114	0.292477	0.0982094	0.803121	0.976546	0.438636	0.728442	0.984571	0.426996	0.224968	0.0219702	0.598774	0.454322	0.370643	0.486617	0.435004	0.210897	0.0297875	0.124362	0.119893	0.0632635	0.4906	0.542199	0.598774	0.671709
		df	32	32	32	32	32	32	32	32	32	32	32	32	32	32	32	32	32	32	32	32	32	32	32	32	32	32	32	32	32	32	32	32	32	32	32	32	32	32	32	32	32	32	32	32	32	32	32
	Coumestrol (mg)	Correlation	-0.331969	0.0211005	-0.026582	0.108183	-0.0980983	-0.00245058	0.0353693	-0.0747746	-0.0377606	-0.0992438	0.0293225	-0.209747	-0.0852222	-0.230863	-0.192192	-0.0525319	0.110453	0.0225514	-0.122933	0.0696595	0.104518	-0.0567761	-0.00370702	0.0254665	0.0495711	-0.0659656	-0.0545531	0.15407	0.067368	-0.172394	0.271402	-0.0669626	-0.243889	-0.0749766	0.103535	0.0604566	0.0169967	-0.366482	-0.184482	-0.0402361	-0.27615	-0.249921	-0.00254263	-0.155486	0.111826	-0.0749766	0.339734
		Significance (2-tailed)	0.0551004	0.905713	0.881375	0.54252	0.580986	0.989026	0.842588	0.674275	0.832091	0.576556	0.869245	0.23382	0.631787	0.188971	0.276182	0.76795	0.534033	0.899262	0.488537	0.695454	0.556357	0.749777	0.9834	0.88632	0.7807	0.710891	0.75928	0.384308	0.705017	0.329586	0.120508	0.706713	0.164528	0.673444	0.560099	0.734124	0.923992	0.0330226	0.29627	0.821256	0.1139	0.154012	0.988613	0.379903	0.528929	0.673444	0.0493233
		df	32	32	32	32	32	32	32	32	32	32	32	32	32	32	32	32	32	32	32	32	32	32	32	32	32	32	32	32	32	32	32	32	32	32	32	32	32	32	32	32	32	32	32	32	32	32	32
	Nitrogen (g)	Correlation	-0.00516496	0.988747	0.162286	-0.501786	0.216994	0.187575	-0.0929181	-0.0569193	0.652008	0.0463493	0.214199	-0.121428	0.226627	-0.112787	0.041507	0.0138201	0.179713	0.338379	0.202812	-0.155387	-0.133353	0.588195	0.122146	0.593329	-0.134543	-0.0720794	0.713716	0.326925	0.437796	-0.21903	0.147404	-0.200417	-0.25666	0.0180255	-0.110517	-0.0782903	6.46883e-05	-0.16121	-0.139627	-0.138962	-0.0843994	-0.109718	-0.128202	-0.102861	-0.112703	0.0180255	-0.179351
		Significance (2-tailed)	0.976872	5.60049e-28	0.35915	0.00249825	0.217685	0.288101	0.601205	0.749166	2.94524e-05	0.794639	0.223815	0.493913	0.197444	0.525372	0.815705	0.938167	0.309148	0.0502951	0.249998	0.38021	0.452135	0.000253742	0.491344	0.000216959	0.448074	0.685405	2.15103e-06	0.059132	0.00961284	0.213293	0.405457	0.255752	0.142847	0.919406	0.533794	0.659859	0.99971	0.362389	0.430946	0.433166	0.635094	0.536772	0.469944	0.56267	0.52568	0.919406	0.31014
		df	32	32	32	32	32	32	32	32	32	32	32	32	32	32	32	32	32	32	32	32	32	32	32	32	32	32	32	32	32	32	32	32	32	32	32	32	32	32	32	32	32	32	32	32	32	32	32
	Total Conjugated Linoleic Acid (CLA 18:2) (g)	Correlation	0.139971	0.385551	0.26921	-0.56394	0.658479	0.0211455	-0.0740577	0.20142	0.409126	-0.25175	-0.0045529	0.190349	-0.0501729	0.236912	0.473389	0.311251	0.636913	0.510177	0.394169	-0.406539	-0.375428	0.634454	-0.0458407	0.303365	-0.174065	0.166834	0.584	0.289854	0.312123	0.0145117	0.275321	0.0539213	0.0287168	-0.072418	-0.0706631	-0.170047	0.00375469	0.0781743	0.119202	-0.0507745	0.0303315	-0.0388674	-0.0630379	-0.249206	-0.199459	-0.072418	0.0553501
		Significance (2-tailed)	0.429798	0.0243287	0.123654	0.000513842	2.30185e-05	0.905513	0.677229	0.253332	0.0162801	0.15092	0.979612	0.280902	0.778104	0.17732	0.00468781	0.0731631	5.121e-05	0.00205279	0.0210721	0.0170366	0.0286728	5.58842e-05	0.796845	0.0811399	0.324849	0.345656	0.000287817	0.0963481	0.07232	0.935079	0.115033	0.761987	0.871923	0.684003	0.69128	0.336313	0.983186	0.660333	0.501925	0.775511	0.864786	0.827243	0.723208	0.155232	0.258078	0.684003	0.755869
		df	32	32	32	32	32	32	32	32	32	32	32	32	32	32	32	32	32	32	32	32	32	32	32	32	32	32	32	32	32	32	32	32	32	32	32	32	32	32	32	32	32	32	32	32	32	32	32
	Tagatose (mg)	Correlation	-0.00959018	-0.0917356	-0.124347	0.274475	-0.0810684	0.0271893	-0.194	-0.0573828	-0.0934851	-0.0701885	-0.201515	-0.175562	-0.0294196	-0.0309766	0.0317616	0.30916	0.0674605	-0.172652	-0.242175	0.185346	0.191908	-0.120804	0.0329876	0.119311	-0.172484	-0.195964	0.0328929	0.0517785	0.02808	0.0569736	0.021453	0.0369534	-0.231434	0.207795	-0.233321	-0.263519	0.0834391	0.0130087	-0.0557509	-0.0383979	-0.0235587	0.0151456	-0.0713078	-0.0223168	0.12535	0.207795	-0.0882411
		Significance (2-tailed)	0.957071	0.605863	0.483509	0.1162	0.648551	0.878684	0.271603	0.74719	0.598977	0.693253	0.253103	0.320641	0.868815	0.861937	0.858474	0.0752159	0.70463	0.328851	0.167606	0.293974	0.276907	0.496156	0.853069	0.501531	0.329331	0.266686	0.853486	0.771189	0.874741	0.748935	0.904146	0.835631	0.187849	0.2383	0.184173	0.132105	0.638962	0.941791	0.754155	0.829299	0.894787	0.93225	0.688604	0.900305	0.479961	0.2383	0.619715
		df	32	32	32	32	32	32	32	32	32	32	32	32	32	32	32	32	32	32	32	32	32	32	32	32	32	32	32	32	32	32	32	32	32	32	32	32	32	32	32	32	32	32	32	32	32	32	32
	Dietary Vitamin D (mcg)	Correlation	0.112023	0.363752	-0.0783454	-0.106773	-0.00462304	0.00380329	-0.20798	0.0656593	0.200171	0.2859	0.219966	-0.0135706	-0.00250405	-0.106261	0.0843705	0.145195	0.214796	-0.0086993	-0.148434	-0.214942	-0.140625	0.283222	-0.059948	0.736072	-0.258696	-0.204362	0.399654	0.724009	0.883179	-0.173899	0.132164	0.143685	-0.0323792	-0.166511	-0.203605	-0.254333	-0.213696	-0.109442	-0.0972325	-0.0137419	-0.00272378	-0.0107676	0.0418093	-0.0317333	0.0483897	-0.166511	-0.186704
		Significance (2-tailed)	0.528199	0.0344522	0.659634	0.547826	0.979298	0.982969	0.237872	0.712177	0.256348	0.101186	0.211293	0.939281	0.988786	0.549756	0.63521	0.412609	0.222497	0.961056	0.402146	0.222174	0.427627	0.104565	0.736281	7.00918e-07	0.139594	0.246317	0.0191944	1.30088e-06	4.73131e-12	0.325318	0.456215	0.417538	0.85575	0.346604	0.248111	0.146634	0.224929	0.537805	0.584344	0.938517	0.987802	0.951806	0.814386	0.858598	0.785804	0.346604	0.290387
		df	32	32	32	32	32	32	32	32	32	32	32	32	32	32	32	32	32	32	32	32	32	32	32	32	32	32	32	32	32	32	32	32	32	32	32	32	32	32	32	32	32	32	32	32	32	32	32
	Added Sugars (by Total Sugars) (g)	Correlation	0.052654	-0.424353	-0.175091	0.484302	-0.161519	-0.148649	-0.0249215	0.0521365	-0.484826	-0.0915243	-0.238124	-0.217902	-0.18741	0.0945417	0.0199893	0.0310247	-0.176863	-0.256724	-0.146671	0.0848253	0.119792	-0.233094	-0.127943	-0.175937	-0.00356149	-0.0494924	-0.246626	-0.0810601	-0.136839	0.106254	-0.275808	0.0535508	-0.218864	0.0286613	-0.145015	-0.127927	-0.0052173	0.149052	0.0205603	-0.140211	-0.0375856	-0.0687034	-0.139504	-0.0727615	0.099141	0.0286613	0.0142383
		Significance (2-tailed)	0.767426	0.0123736	0.321961	0.00370372	0.361455	0.401457	0.888737	0.769649	0.00366132	0.606697	0.17505	0.215718	0.288534	0.594835	0.910659	0.861725	0.317009	0.142745	0.407823	0.633381	0.499797	0.184613	0.470851	0.31959	0.984051	0.78104	0.159694	0.648585	0.440295	0.549785	0.114366	0.763576	0.213648	0.872169	0.413193	0.470905	0.976638	0.40017	0.908117	0.429	0.832858	0.699438	0.431357	0.682582	0.576953	0.872169	0.9363
		df	32	32	32	32	32	32	32	32	32	32	32	32	32	32	32	32	32	32	32	32	32	32	32	32	32	32	32	32	32	32	32	32	32	32	32	32	32	32	32	32	32	32	32	32	32	32	32
	Total Grains (ounce equivalents)	Correlation	-0.08487	-0.461968	-0.497833	0.740612	-0.642779	-0.251737	-0.209336	-0.419698	-0.535575	0.0465787	-0.11602	-0.199839	-0.0678697	-0.362574	-0.509048	-0.242818	-0.369993	-0.476915	-0.466795	0.324831	0.283459	-0.635221	-0.187413	-0.490111	-0.0904914	-0.35137	-0.632353	-0.300528	-0.403043	-0.039678	0.193915	-0.02607	0.0610195	-0.0145871	0.0189323	-0.0829566	-0.0333353	-0.200847	-0.23345	0.00129735	-0.0591769	-0.0296576	0.0642758	0.120123	0.184669	-0.0145871	0.0236696
		Significance (2-tailed)	0.633202	0.00595114	0.00273576	5.50612e-07	4.14515e-05	0.150942	0.234758	0.0134735	0.00109794	0.793645	0.513487	0.257155	0.70292	0.0350849	0.00210838	0.166447	0.0312553	0.00434774	0.0053855	0.0608732	0.104262	5.43865e-05	0.288526	0.00325688	0.61078	0.0415825	6.01782e-05	0.084169	0.0181055	0.823696	0.271816	0.883644	0.731739	0.934743	0.915365	0.640909	0.851537	0.254713	0.183925	0.99419	0.739555	0.867763	0.717992	0.498603	0.295772	0.934743	0.894295
		df	32	32	32	32	32	32	32	32	32	32	32	32	32	32	32	32	32	32	32	32	32	32	32	32	32	32	32	32	32	32	32	32	32	32	32	32	32	32	32	32	32	32	32	32	32	32	32
	Whole Grains (ounce equivalents)	Correlation	-0.104775	-0.306862	-0.458407	0.701287	-0.627934	-0.204825	-0.169234	-0.189347	-0.37075	-0.0431394	-0.150929	-0.28977	-0.0256142	-0.209479	-0.317321	-0.31924	-0.376426	-0.502251	-0.582299	0.119546	0.0790475	-0.423027	-0.167267	-0.25401	-0.116015	-0.202084	-0.38246	-0.00261475	-0.134457	-0.0738031	0.129135	0.0942522	-0.0187202	0.100774	-0.120195	-0.20814	-0.0498808	-0.0959657	-0.143551	-0.0433841	-0.0570338	-0.0171608	-0.116211	0.0168023	0.260596	0.100774	-0.0812036
		Significance (2-tailed)	0.555381	0.0775238	0.00640045	3.83903e-06	7.01916e-05	0.245226	0.338664	0.283489	0.0308849	0.808588	0.394192	0.0964487	0.885665	0.234431	0.0674509	0.0657193	0.0282179	0.00247151	0.000302756	0.500684	0.656769	0.0126789	0.34439	0.147166	0.513506	0.251738	0.025593	0.988291	0.448367	0.678279	0.466692	0.595969	0.91631	0.570661	0.498346	0.237503	0.779364	0.589273	0.417975	0.807523	0.748678	0.92326	0.512793	0.924859	0.136608	0.570661	0.648003
		df	32	32	32	32	32	32	32	32	32	32	32	32	32	32	32	32	32	32	32	32	32	32	32	32	32	32	32	32	32	32	32	32	32	32	32	32	32	32	32	32	32	32	32	32	32	32	32
	Refined Grains (ounce equivalents)	Correlation	-0.0162683	-0.357938	-0.255224	0.359925	-0.292671	-0.15664	-0.131364	-0.416599	-0.399645	0.111802	-0.0144082	0.00564727	-0.0724852	-0.312972	-0.415697	-0.0267378	-0.153157	-0.179999	-0.0834903	0.349967	0.331228	-0.49105	-0.101519	-0.452902	-0.0129929	-0.304252	-0.528377	-0.434163	-0.448472	0.0177396	0.149881	-0.134198	0.107846	-0.124184	0.150333	0.092107	0.00247914	-0.193863	-0.192639	0.0462412	-0.0277099	-0.0255424	0.212208	0.157425	0.00209386	-0.124184	0.117421
		Significance (2-tailed)	0.92724	0.0376655	0.145176	0.0365414	0.0930109	0.376332	0.458971	0.0142506	0.0191976	0.529018	0.935541	0.974713	0.683725	0.0715067	0.0144835	0.880684	0.387167	0.308365	0.638756	0.0424601	0.0556789	0.00318929	0.567804	0.00715198	0.941862	0.0802107	0.00131747	0.0103016	0.00781042	0.92068	0.397522	0.44925	0.543787	0.484087	0.396084	0.604398	0.988898	0.271947	0.275044	0.795108	0.876379	0.885983	0.228253	0.373915	0.990623	0.484087	0.508381
		df	32	32	32	32	32	32	32	32	32	32	32	32	32	32	32	32	32	32	32	32	32	32	32	32	32	32	32	32	32	32	32	32	32	32	32	32	32	32	32	32	32	32	32	32	32	32	32
	PUFA 18:3 n-3 (alpha-linolenic acid [ALA]) (g)	Correlation	-0.259807	-0.0270578	0.442745	-0.304302	0.225864	0.0932383	0.652728	0.886393	-0.0258613	-0.115947	0.027793	-0.0115062	0.233644	0.78129	0.603337	-0.24662	-0.359994	-0.090184	0.134893	0.0776448	-0.0190722	-0.0436032	0.109277	-0.120419	0.482302	1	-0.0621695	-0.109474	-0.11696	0.19286	-0.142368	0.160072	0.129449	0.0681099	0.438162	0.550199	0.236574	0.547477	0.770818	0.560745	0.515627	0.452353	0.097307	-0.0973202	0.0832151	0.0681099	-0.0529797
		Significance (2-tailed)	0.137842	0.879267	0.00873764	0.0801581	0.198996	0.599946	2.86637e-05	3.10118e-12	0.884569	0.513754	0.876011	0.948505	0.18355	4.9543e-08	0.000158653	0.159704	0.0365025	0.611997	0.446883	0.662497	0.914742	0.806569	0.538421	0.497537	0.0038694	0	0.726875	0.537685	0.510059	0.274485	0.421862	0.365831	0.465599	0.701916	0.00954563	0.000748539	0.177959	0.000804922	9.64593e-08	0.000561631	0.00180208	0.007231	0.584055	0.584003	0.639865	0.701916	0.766027
		df	32	32	32	32	32	32	32	32	32	32	32	32	32	32	32	32	32	32	32	32	32	32	32	32	32	32	32	32	32	32	32	32	32	32	32	32	32	32	32	32	32	32	32	32	32	32	32
	Solid Fats (g)	Correlation	0.213022	0.124832	0.642685	-0.589034	0.847446	0.435342	0.185681	0.034872	0.548391	-0.113122	-0.123058	0.174989	-0.016835	0.101783	0.264308	0.34096	0.599007	0.847077	0.772775	-0.354645	-0.340335	0.574059	0.399981	0.0398605	0.180731	0.0648024	0.333335	-0.0785091	-0.0405051	0.0959101	0.402813	-0.0118544	0.00611346	-0.0921224	0.103776	0.155342	0.269456	-0.099683	0.0233979	-0.0510118	-0.120693	-0.151419	0.0618464	-0.143801	0.13054	-0.0921224	-0.0299989
		Significance (2-tailed)	0.226431	0.481793	4.15937e-05	0.000247372	2.58753e-10	0.0100737	0.293086	0.844774	0.000785585	0.524134	0.48809	0.322248	0.924713	0.566791	0.130909	0.0484571	0.000181891	2.682e-10	8.5396e-08	0.0395899	0.0488973	0.00038537	0.019087	0.822898	0.306369	0.715776	0.0540467	0.658966	0.82008	0.58949	0.0181777	0.946949	0.972627	0.604338	0.559179	0.380347	0.123297	0.574862	0.895501	0.774489	0.496554	0.392643	0.72824	0.417157	0.461817	0.604338	0.866255
		df	32	32	32	32	32	32	32	32	32	32	32	32	32	32	32	32	32	32	32	32	32	32	32	32	32	32	32	32	32	32	32	32	32	32	32	32	32	32	32	32	32	32	32	32	32	32	32
	Gluten (g)	Correlation	-0.0899132	-0.337677	-0.44444	0.595066	-0.398863	-0.402124	-0.190748	-0.321027	-0.433765	0.0517799	-0.0565344	0.0104521	-0.183725	-0.225965	-0.348892	-0.146957	-0.188352	-0.325685	-0.284556	0.262828	0.280621	-0.639708	-0.339861	-0.621455	-0.0977605	-0.253477	-0.620325	-0.182081	-0.410929	0.206256	0.219332	0.164734	0.119178	0.102412	0.0635765	-0.0578163	-0.0781627	0.0362334	-0.0901743	0.164105	0.200826	0.228295	0.221648	0.234695	0.171099	0.102412	0.137689
		Significance (2-tailed)	0.61307	0.050804	0.00845399	0.00020564	0.0194563	0.0183955	0.279874	0.0641383	0.0103795	0.771183	0.750809	0.953217	0.29829	0.198792	0.043143	0.406899	0.286073	0.0601584	0.102872	0.133159	0.107929	4.6328e-05	0.0492332	8.75959e-05	0.582295	0.148045	9.09978e-05	0.30271	0.0157693	0.241871	0.212646	0.351847	0.502013	0.564386	0.720937	0.745343	0.66038	0.838792	0.612035	0.353715	0.254763	0.194077	0.207735	0.18153	0.333288	0.564386	0.437432
		df	32	32	32	32	32	32	32	32	32	32	32	32	32	32	32	32	32	32	32	32	32	32	32	32	32	32	32	32	32	32	32	32	32	32	32	32	32	32	32	32	32	32	32	32	32	32	32
	Total Lignans (mcg)	Correlation	-0.289831	0.0427062	0.0977919	-0.0710555	0.0947334	0.0295275	0.0431642	0.20666	0.23455	-0.0702745	-0.00826609	-0.174994	0.472743	-0.0604016	-0.058622	-0.146788	0.0650331	0.136801	0.223722	-0.0765382	-0.0653539	0.0825527	0.024166	-0.0130655	-0.0387953	0.266693	0.0710329	0.165217	0.0163467	-0.193002	0.1265	0.159168	-0.227791	0.0215743	-0.0458252	0.00897547	-0.0616794	-0.0752633	-0.0666351	-0.0851834	-0.0305833	-0.0200547	-0.0928133	-0.083302	-0.0685144	0.0215743	-0.180087
		Significance (2-tailed)	0.0963762	0.810475	0.582174	0.689651	0.594085	0.868338	0.80848	0.240931	0.181808	0.692895	0.962994	0.322233	0.00475247	0.734357	0.741914	0.407445	0.714807	0.44042	0.203403	0.667029	0.713459	0.642541	0.89209	0.941537	0.827558	0.12734	0.689744	0.350418	0.926891	0.274124	0.475911	0.368581	0.19509	0.903606	0.796912	0.95982	0.728946	0.672264	0.708085	0.631943	0.863674	0.910368	0.601617	0.639515	0.700227	0.903606	0.308125
		df	32	32	32	32	32	32	32	32	32	32	32	32	32	32	32	32	32	32	32	32	32	32	32	32	32	32	32	32	32	32	32	32	32	32	32	32	32	32	32	32	32	32	32	32	32	32	32
	Secoisolariciresinol (mcg)	Correlation	-0.288665	0.041408	0.0968884	-0.0696468	0.0923037	0.0262909	0.0472524	0.206214	0.23188	-0.0727192	-0.0178228	-0.177608	0.464793	-0.0619539	-0.0621988	-0.146086	0.0619493	0.135583	0.221511	-0.0706275	-0.0555023	0.0762668	0.0211496	-0.0138582	-0.034022	0.264575	0.06598	0.167457	0.0180477	-0.201835	0.117587	0.164352	-0.232886	0.0266973	-0.0400897	0.0152758	-0.0660185	-0.0858007	-0.0673665	-0.0840726	-0.0359343	-0.0266023	-0.088074	-0.101441	-0.0680695	0.0266973	-0.176708
		Significance (2-tailed)	0.0977844	0.816137	0.585681	0.695507	0.603623	0.882665	0.790726	0.24197	0.186977	0.682757	0.920309	0.314944	0.0056142	0.727786	0.726751	0.409715	0.727805	0.444542	0.208023	0.691428	0.755218	0.668142	0.905495	0.937997	0.848514	0.130505	0.710831	0.343834	0.919306	0.252333	0.507777	0.352983	0.185018	0.880864	0.821895	0.931669	0.71067	0.629467	0.705023	0.636409	0.840105	0.881285	0.620381	0.568101	0.702085	0.880864	0.31744
		df	32	32	32	32	32	32	32	32	32	32	32	32	32	32	32	32	32	32	32	32	32	32	32	32	32	32	32	32	32	32	32	32	32	32	32	32	32	32	32	32	32	32	32	32	32	32	32
	Matairesinol (mcg)	Correlation	-0.148046	-0.102518	-0.00392587	0.107718	-0.15794	0.174753	-0.0294337	0.0118943	0.0339624	-0.200755	-0.01613	-0.187287	0.280105	0.0312284	-0.0153602	-0.193133	-0.172735	-0.135959	-0.120047	-0.107023	-0.22392	0.0449946	0.186887	-0.0754125	-0.0555964	0.14712	-0.00780145	-0.21002	-0.181395	-0.0412632	0.121688	-0.188096	0.0109262	-0.107351	-0.0912476	-0.0471339	0.239474	0.028943	0.0222608	-0.0463189	-0.0730922	-0.0323052	-0.244527	-0.0371101	0.045499	-0.107351	-0.279226
		Significance (2-tailed)	0.403393	0.563977	0.98242	0.544266	0.372333	0.322909	0.868753	0.94677	0.848776	0.254935	0.927857	0.288855	0.108606	0.860826	0.931292	0.273793	0.328617	0.443266	0.498877	0.546884	0.202993	0.800519	0.289905	0.671651	0.754816	0.406373	0.965073	0.233198	0.304566	0.816769	0.492983	0.286739	0.951097	0.545647	0.607789	0.791239	0.172543	0.870923	0.900554	0.794771	0.681215	0.856076	0.163391	0.834944	0.798328	0.545647	0.109766
		df	32	32	32	32	32	32	32	32	32	32	32	32	32	32	32	32	32	32	32	32	32	32	32	32	32	32	32	32	32	32	32	32	32	32	32	32	32	32	32	32	32	32	32	32	32	32	32
	Lariciresinol (mcg)	Correlation	-0.186209	0.0012408	-0.0846484	0.0834648	-0.0257758	-0.107871	-0.0937743	0.237942	0.00292778	0.0299664	0.295062	0.0291425	0.399613	0.0576542	0.0880876	-0.148282	0.0300329	-0.0915476	0.0265748	-0.15545	-0.242307	0.0373062	-0.110526	-0.026742	-0.175733	0.240444	0.0802773	0.160255	0.0430685	0.263551	0.248588	0.11191	0.0472101	-0.0256988	-0.162926	-0.173532	0.0669166	0.304935	0.0419126	-0.0155758	0.210498	0.239359	-0.142254	0.423577	-0.0324531	-0.0256988	-0.0856977
		Significance (2-tailed)	0.29169	0.994443	0.634092	0.638858	0.884948	0.543692	0.597842	0.175389	0.986889	0.866399	0.0902476	0.870041	0.019208	0.746033	0.620327	0.402636	0.866105	0.606605	0.881406	0.380014	0.167369	0.834084	0.53376	0.880665	0.32016	0.17076	0.651763	0.365276	0.808897	0.132056	0.156293	0.528617	0.790908	0.885289	0.357233	0.326355	0.706906	0.0795007	0.813935	0.93033	0.232111	0.172756	0.42224	0.0125516	0.855424	0.885289	0.62988
		df	32	32	32	32	32	32	32	32	32	32	32	32	32	32	32	32	32	32	32	32	32	32	32	32	32	32	32	32	32	32	32	32	32	32	32	32	32	32	32	32	32	32	32	32	32	32	32
	Pinoresinol (mcg)	Correlation	-0.15359	0.0852388	0.161572	-0.166089	0.193735	0.200649	-0.0669924	0.0364888	0.282529	0.0270922	0.156504	-0.0501503	0.421471	-0.0256391	0.0348935	-0.0416393	0.160882	0.218235	0.256333	-0.179102	-0.25872	0.276491	0.188857	0.0421061	-0.107766	0.136713	0.197666	-0.0329061	-0.064899	0.0149726	0.271672	-0.112015	-0.0214833	-0.158437	-0.15927	-0.131355	0.0431472	0.150948	-0.0506649	-0.094934	0.057798	0.0906813	-0.146528	0.359814	-0.0678307	-0.158437	-0.197704
		Significance (2-tailed)	0.38581	0.631721	0.361295	0.347847	0.272271	0.255191	0.706589	0.837671	0.105453	0.879114	0.376751	0.778202	0.0130454	0.885554	0.84468	0.815128	0.363379	0.215	0.143375	0.310822	0.139556	0.113436	0.284759	0.813091	0.544085	0.44072	0.262472	0.853428	0.71537	0.933022	0.120125	0.528229	0.904011	0.370812	0.368269	0.459002	0.808554	0.394133	0.775984	0.593301	0.745421	0.610028	0.408283	0.0366032	0.703082	0.370812	0.262378
		df	32	32	32	32	32	32	32	32	32	32	32	32	32	32	32	32	32	32	32	32	32	32	32	32	32	32	32	32	32	32	32	32	32	32	32	32	32	32	32	32	32	32	32	32	32	32	32
	Animal Protein (g)	Correlation	0.120025	0.925149	0.166761	-0.609476	0.287767	0.210328	-0.159259	-0.119793	0.65816	0.00718223	0.136469	0.0254826	0.199044	-0.14759	0.0703257	0.0897241	0.319443	0.410674	0.239109	-0.291367	-0.275015	0.708654	0.13297	0.666262	-0.198378	-0.140479	0.827401	0.333414	0.460639	-0.204449	0.0860392	-0.256662	-0.27604	-0.0683499	-0.195134	-0.173764	0.00894763	-0.223198	-0.209659	-0.249452	-0.201779	-0.220944	-0.131948	-0.0851959	-0.146402	-0.0683499	-0.0943143
		Significance (2-tailed)	0.498957	5.2028e-15	0.34587	0.000130257	0.0988787	0.232497	0.368303	0.499791	2.33031e-05	0.967843	0.441542	0.886248	0.259091	0.404858	0.692682	0.61382	0.0655383	0.0158408	0.173219	0.0945453	0.115454	2.73303e-06	0.453447	1.69788e-05	0.260722	0.428109	1.60138e-09	0.0539865	0.00611557	0.246113	0.628511	0.142844	0.114049	0.700913	0.268756	0.325698	0.959945	0.204492	0.23402	0.154811	0.252468	0.209219	0.456956	0.631893	0.408692	0.700913	0.595726
		df	32	32	32	32	32	32	32	32	32	32	32	32	32	32	32	32	32	32	32	32	32	32	32	32	32	32	32	32	32	32	32	32	32	32	32	32	32	32	32	32	32	32	32	32	32	32	32
	Veg_Protein (g)	Correlation	-0.310074	-0.429766	-0.1554	0.612028	-0.352899	-0.208099	0.199781	0.138573	-0.416521	0.11222	0.084781	-0.292327	-0.0780865	0.094316	-0.151989	-0.217264	-0.45835	-0.397696	-0.243718	0.425458	0.438137	-0.672846	-0.13936	-0.547648	0.227997	0.168139	-0.727409	-0.192506	-0.310287	0.0939081	0.107303	0.255699	0.197585	0.192189	0.297338	0.282878	-0.0132326	0.215812	0.20436	0.324484	0.315927	0.317441	0.0660242	0.021768	0.183179	0.192189	-0.0871952
		Significance (2-tailed)	0.0743132	0.0111908	0.380168	0.000119861	0.0406421	0.237598	0.257295	0.434465	0.0142706	0.52747	0.633559	0.093414	0.660691	0.595719	0.390841	0.217099	0.00640781	0.019848	0.164832	0.0121239	0.0095503	1.30334e-05	0.431836	0.000801278	0.194676	0.341844	1.09639e-06	0.275384	0.0741048	0.597317	0.545827	0.144402	0.262671	0.27619	0.0876765	0.105005	0.940791	0.220263	0.246324	0.0611649	0.0687303	0.0673415	0.710646	0.902745	0.299753	0.27619	0.623887
		df	32	32	32	32	32	32	32	32	32	32	32	32	32	32	32	32	32	32	32	32	32	32	32	32	32	32	32	32	32	32	32	32	32	32	32	32	32	32	32	32	32	32	32	32	32	32	32
	Alcohol (g)	Correlation	0.497343	-0.026215	-0.349056	-0.324566	0.0217825	-0.37836	-0.387669	-0.0778548	-0.0174738	-0.10844	0.221198	0.7499	-0.083652	0.0840881	0.254926	0.164526	0.301368	-0.155547	-0.145616	-0.323569	-0.389665	0.0450066	-0.39927	0.0884582	-0.43885	-0.0650212	0.236556	0.0854718	0.112193	0.149401	-0.0106741	0.126796	0.380389	-0.107768	-0.172345	-0.274735	-0.0512038	0.0439515	0.0484645	0.00849216	0.00766612	0.030736	0.194297	0.0196382	-0.182653	-0.107768	0.0773709
		Significance (2-tailed)	0.00276658	0.883001	0.0430379	0.0610962	0.90268	0.0273535	0.0234922	0.661638	0.921865	0.541556	0.208684	3.3079e-07	0.638103	0.636347	0.145663	0.352465	0.0832629	0.379712	0.411238	0.0619417	0.0227257	0.800467	0.0193214	0.618851	0.00942049	0.714857	0.177992	0.630786	0.527567	0.399054	0.952224	0.474868	0.0264702	0.544079	0.329726	0.11584	0.773662	0.805054	0.78548	0.961982	0.965678	0.862999	0.270856	0.912222	0.301168	0.544079	0.663618
		df	32	32	32	32	32	32	32	32	32	32	32	32	32	32	32	32	32	32	32	32	32	32	32	32	32	32	32	32	32	32	32	32	32	32	32	32	32	32	32	32	32	32	32	32	32	32	32
	SFA 4:0 (butyric acid) (g)	Correlation	0.302069	0.182025	0.0781412	-0.356301	0.619672	0.0775699	-0.452589	-0.185761	0.384988	-0.27192	0.00978202	0.334206	-0.142968	-0.0752298	0.272465	0.441376	0.911553	0.542901	0.334244	-0.392595	-0.386041	0.420816	0.0298922	0.250054	-0.473552	-0.283325	0.421353	0.264624	0.243892	0.16047	0.425218	0.0573187	-0.00268468	-0.133635	-0.447342	-0.509199	0.0641034	-0.160484	-0.197881	-0.265375	-0.205078	-0.21096	-0.0739768	0.0809729	-0.102286	-0.133635	-0.107554
		Significance (2-tailed)	0.0825128	0.30286	0.660467	0.0386126	9.30187e-05	0.662803	0.00719698	0.292873	0.0245549	0.119774	0.956213	0.0533838	0.419888	0.672402	0.119005	0.00897268	6.80389e-14	0.000908196	0.0533545	0.0216384	0.024133	0.0132021	0.866727	0.153785	0.00467161	0.104434	0.0130735	0.130432	0.164522	0.364624	0.0121777	0.747463	0.987977	0.451171	0.00798642	0.00210087	0.718717	0.364581	0.261941	0.129303	0.244631	0.231064	0.677563	0.648938	0.564865	0.451171	0.544884
		df	32	32	32	32	32	32	32	32	32	32	32	32	32	32	32	32	32	32	32	32	32	32	32	32	32	32	32	32	32	32	32	32	32	32	32	32	32	32	32	32	32	32	32	32	32	32	32
	SFA 6:0 (caproic acid) (g)	Correlation	0.261819	0.0203658	0.19564	-0.342202	0.694985	-0.0673174	-0.104776	0.417311	0.0961286	-0.344522	-0.0814777	0.389022	-0.174431	0.726267	0.878432	0.342942	0.528718	0.22298	0.221714	-0.259928	-0.316711	0.155526	-0.0847648	-0.0396972	-0.238705	0.414883	0.144725	0.110582	0.0677217	0.424123	0.21141	0.321663	0.25079	-0.152449	-0.198943	-0.199418	0.163535	0.50173	0.61561	0.391711	0.432718	0.365691	0.172401	0.0312696	-0.04763	-0.152449	-0.183055
		Significance (2-tailed)	0.13471	0.908983	0.267492	0.0475919	5.09335e-06	0.705228	0.555379	0.0140686	0.588638	0.0460092	0.646891	0.0229702	0.323817	1.16155e-06	8.63727e-12	0.0470824	0.00130627	0.204946	0.207597	0.137652	0.0680084	0.379779	0.633624	0.823612	0.173968	0.0146966	0.414139	0.53355	0.703538	0.0124262	0.230047	0.0635834	0.152537	0.389393	0.259339	0.258179	0.355414	0.00250152	0.000106522	0.0219617	0.0105869	0.0334321	0.329566	0.860644	0.789091	0.389393	0.300085
		df	32	32	32	32	32	32	32	32	32	32	32	32	32	32	32	32	32	32	32	32	32	32	32	32	32	32	32	32	32	32	32	32	32	32	32	32	32	32	32	32	32	32	32	32	32	32	32
	SFA 17:0 (margaric acid) (g)	Correlation	0.0251185	0.154634	0.189999	-0.393448	0.439837	0.0345711	-0.0691762	-0.073433	0.219346	-0.0842886	-0.010456	0.134837	0.217849	-0.0684815	0.0774033	0.204467	0.428418	0.412849	0.49774	-0.0618785	-0.135196	0.279801	0.00791704	0.11617	-0.0812837	0.00546118	0.306846	-0.0248491	0.00719421	-0.108598	0.163468	-0.0817015	-0.0116783	-0.117847	-0.0188756	-0.0471597	-0.0479835	-0.152581	-0.0809848	-0.0437715	-0.0638605	-0.0723303	0.049969	0.118345	-0.28731	-0.117847	0.125715
		Significance (2-tailed)	0.887863	0.382551	0.281804	0.0213302	0.0092434	0.846097	0.697467	0.679807	0.212617	0.63554	0.953199	0.447074	0.215834	0.700364	0.663485	0.24607	0.0114761	0.0152407	0.00274163	0.728105	0.445854	0.109005	0.964555	0.512942	0.647678	0.975546	0.0775403	0.889058	0.96779	0.540964	0.355613	0.645985	0.947736	0.506832	0.915618	0.791127	0.787561	0.388976	0.64889	0.805836	0.71974	0.684366	0.778984	0.505027	0.0994397	0.506832	0.478674
		df	32	32	32	32	32	32	32	32	32	32	32	32	32	32	32	32	32	32	32	32	32	32	32	32	32	32	32	32	32	32	32	32	32	32	32	32	32	32	32	32	32	32	32	32	32	32	32
	PUFA 18:4 (parinaric acid) (g)	Correlation	0.152774	0.421395	0.0320448	-0.31743	0.141989	-0.0204294	-0.0823517	0.310542	0.195439	0.153813	0.302419	0.135774	-0.0138967	0.141001	0.352575	0.190879	0.238319	0.00974732	-0.0845797	-0.300538	-0.240412	0.428368	-0.0977695	0.824921	-0.187942	0.0299082	0.592093	0.713283	0.915355	-0.0341972	-0.0387811	0.10103	-0.000921014	-0.0685019	-0.126255	-0.14657	-0.0634495	0.0537525	0.108656	0.0818758	0.0906149	0.0728988	0.0528368	-0.0817841	-0.00730718	-0.0685019	-0.121543
		Significance (2-tailed)	0.388369	0.0130634	0.857224	0.067351	0.423113	0.9087	0.643353	0.0738548	0.267994	0.385111	0.0821401	0.443893	0.937825	0.42638	0.0408402	0.279539	0.174686	0.956368	0.634369	0.0841579	0.170817	0.0114867	0.58226	1.9743e-09	0.287142	0.866656	0.000225347	2.19598e-06	3.46354e-14	0.847743	0.82762	0.56968	0.995875	0.700279	0.476771	0.408148	0.721472	0.762711	0.540745	0.645279	0.610291	0.682015	0.76664	0.64565	0.967284	0.700279	0.493504
		df	32	32	32	32	32	32	32	32	32	32	32	32	32	32	32	32	32	32	32	32	32	32	32	32	32	32	32	32	32	32	32	32	32	32	32	32	32	32	32	32	32	32	32	32	32	32	32
	Total Vitamin A Activity (Retinol Equivalents) (mcg)	Correlation	0.178072	-0.188964	0.0340726	-0.0220472	0.17976	-0.0781763	0.0279825	-0.0855739	-0.190615	0.0369885	-0.00135865	0.468603	-0.142081	-0.0934896	0.0319393	0.225056	0.329502	0.137613	0.156365	-0.110007	-0.136969	-0.114442	-0.0682727	-0.19572	0.0672221	-0.098232	-0.0858977	-0.198698	-0.178215	0.734058	0.374628	-0.226657	0.208177	-0.09583	0.246794	0.171146	0.598807	-0.10553	-0.15402	-0.189817	-0.208042	-0.238417	-0.192519	-0.0391355	0.436126	-0.09583	0.418219
		Significance (2-tailed)	0.31366	0.284483	0.848291	0.901503	0.309019	0.660324	0.875172	0.630376	0.280217	0.835478	0.993915	0.00518578	0.422807	0.59896	0.857689	0.200652	0.0570441	0.437687	0.377181	0.535693	0.439854	0.519271	0.701236	0.267293	0.705627	0.580468	0.629078	0.259938	0.313264	7.78929e-07	0.0290415	0.197382	0.237419	0.589802	0.159401	0.333153	0.000183035	0.552522	0.384466	0.282273	0.23773	0.174504	0.275351	0.826069	0.00992448	0.589802	0.0138398
		df	32	32	32	32	32	32	32	32	32	32	32	32	32	32	32	32	32	32	32	32	32	32	32	32	32	32	32	32	32	32	32	32	32	32	32	32	32	32	32	32	32	32	32	32	32	32	32
	Total Vitamin A Activity (Retinol Activity Equivalents) (mcg)	Correlation	0.18839	-0.138097	0.0263057	-0.0228341	0.225891	-0.0922741	-0.0167007	-0.111693	-0.125787	0.0367598	0.00906687	0.426092	-0.106465	-0.116737	0.0407384	0.248538	0.399393	0.193798	0.184172	-0.147708	-0.175516	-0.0661797	-0.0884815	-0.183411	0.0194314	-0.120914	-0.0453231	-0.151382	-0.150403	0.685356	0.56979	-0.177524	0.190539	-0.128269	0.249217	0.128599	0.611671	-0.127368	-0.180223	-0.206515	-0.213734	-0.247292	-0.189354	-0.0378665	0.500422	-0.128269	0.359298
		Significance (2-tailed)	0.285973	0.436061	0.882599	0.898006	0.198942	0.60374	0.925312	0.529422	0.478419	0.836481	0.959412	0.0119826	0.548985	0.510871	0.819061	0.156378	0.0192807	0.272111	0.297096	0.404479	0.320768	0.709993	0.618758	0.29913	0.913142	0.495759	0.799092	0.392757	0.395861	7.74099e-06	0.000435592	0.315176	0.280412	0.46971	0.155212	0.46856	0.000121271	0.472862	0.307754	0.241268	0.224846	0.158533	0.283471	0.831627	0.00257807	0.46971	0.0368926
		df	32	32	32	32	32	32	32	32	32	32	32	32	32	32	32	32	32	32	32	32	32	32	32	32	32	32	32	32	32	32	32	32	32	32	32	32	32	32	32	32	32	32	32	32	32	32	32
	Synthetic Folate (folic acid)(mcg)	Correlation	0.0827281	-0.149548	-0.262192	0.356015	-0.0743886	-0.421613	-0.105868	0.270036	-0.264888	0.344519	-0.0480665	0.172279	0.0468565	0.423589	0.367834	-0.119638	-0.156043	-0.345789	-0.187463	-0.0903063	-0.112535	-0.276044	-0.40852	-0.248141	-0.182495	0.274252	-0.222147	0.258903	0.0780375	0.467947	0.275017	0.539219	0.202836	-0.0743622	0.00457563	-0.0796931	0.00618324	0.68159	0.532714	0.639719	0.809706	0.798268	0.440464	0.338946	0.265317	-0.0743622	-0.133014
		Significance (2-tailed)	0.641832	0.398584	0.134135	0.0387796	0.675865	0.0130114	0.551241	0.122461	0.130035	0.0460114	0.787202	0.329916	0.792441	0.0125487	0.0323327	0.500352	0.378178	0.0451633	0.288394	0.611513	0.526304	0.114044	0.0164546	0.157062	0.301592	0.116508	0.206688	0.139267	0.660891	0.00525751	0.115451	0.000999583	0.249939	0.675974	0.979511	0.654139	0.972314	9.07938e-06	0.00118101	4.63105e-05	6.66341e-09	1.55193e-08	0.00913228	0.0498862	0.129391	0.675974	0.453298
		df	32	32	32	32	32	32	32	32	32	32	32	32	32	32	32	32	32	32	32	32	32	32	32	32	32	32	32	32	32	32	32	32	32	32	32	32	32	32	32	32	32	32	32	32	32	32	32
	Niacin Equivalents (mg)	Correlation	0.176155	0.610862	-0.105116	-0.219528	-0.111259	-0.0965446	-0.0646065	-0.314384	0.189351	0.0528535	0.322201	0.112903	0.137724	-0.435758	-0.339184	-0.153572	0.0519587	0.207512	0.0123264	-0.0941686	-0.0425003	0.265388	-0.130584	0.237156	-0.00857226	-0.304514	0.351301	0.0258092	0.128723	-0.0909461	0.149833	-0.433227	0.0126874	0.17617	0.131662	0.0304237	0.0559232	-0.399547	-0.434753	-0.370271	-0.25718	-0.325969	-0.248053	-0.124065	-0.0479113	0.17617	0.100679
		Significance (2-tailed)	0.318981	0.000124515	0.554088	0.212228	0.531032	0.587018	0.7166	0.0701691	0.283478	0.766569	0.0631165	0.524943	0.437313	0.00999417	0.0497158	0.385868	0.770414	0.238954	0.944839	0.596297	0.811373	0.129284	0.461666	0.176863	0.961624	0.079938	0.0416252	0.8848	0.468127	0.608981	0.397677	0.0104856	0.943226	0.31894	0.457941	0.864379	0.753419	0.0192297	0.0101871	0.0311189	0.142012	0.0599223	0.157214	0.484509	0.787873	0.31894	0.571026
		df	32	32	32	32	32	32	32	32	32	32	32	32	32	32	32	32	32	32	32	32	32	32	32	32	32	32	32	32	32	32	32	32	32	32	32	32	32	32	32	32	32	32	32	32	32	32	32
	Natural Folate (food folate) (mcg)	Correlation	-0.134175	0.0413815	0.0223457	0.0195303	0.0959273	-0.126606	0.0643345	0.169599	0.137253	0.182198	0.279522	0.190917	-0.254006	0.205601	0.235273	0.0697442	0.0957705	0.0056218	-0.131085	-0.178368	-0.0991813	-0.0613433	-0.120923	-0.197366	0.00990227	0.217661	-0.0795641	0.132984	0.0721492	0.257597	0.22361	0.0778822	0.338608	0.131303	0.183988	0.154073	0.375817	0.162116	0.199513	0.173833	0.202751	0.157419	-0.146645	-0.10362	0.211637	0.131303	-0.202111
		Significance (2-tailed)	0.449329	0.816253	0.900176	0.912702	0.589423	0.475536	0.717745	0.337607	0.438898	0.302393	0.109374	0.279441	0.147171	0.243405	0.180427	0.695101	0.590034	0.974827	0.459933	0.312842	0.576798	0.730368	0.495727	0.26321	0.955675	0.216241	0.654665	0.453399	0.685116	0.141345	0.203636	0.661526	0.0501298	0.45918	0.297586	0.384302	0.0284945	0.359662	0.257948	0.325504	0.250141	0.373931	0.407907	0.559773	0.229536	0.45918	0.251673
		df	32	32	32	32	32	32	32	32	32	32	32	32	32	32	32	32	32	32	32	32	32	32	32	32	32	32	32	32	32	32	32	32	32	32	32	32	32	32	32	32	32	32	32	32	32	32	32
	Total Sugars (g)	Correlation	0.0883968	-0.215079	-0.442401	0.649011	-0.210586	-0.412429	-0.327638	-0.0843452	-0.457145	0.120619	-0.0656964	-0.109777	-0.258766	0.0406327	0.0445222	0.13534	-0.00534309	-0.365294	-0.293987	0.0315457	0.106526	-0.324559	-0.398795	-0.185091	-0.315295	-0.201525	-0.251906	0.216282	0.0376295	0.326109	-0.0467398	0.260621	-0.269856	-0.109249	-0.323345	-0.354375	-0.122546	0.282771	0.00817703	-0.0274375	0.146669	0.138167	0.00661565	0.13318	0.0920994	-0.109249	0.096969
		Significance (2-tailed)	0.619095	0.221873	0.00879619	3.29507e-05	0.231912	0.0153549	0.0585481	0.635312	0.00656641	0.49682	0.712021	0.536552	0.139484	0.819523	0.802572	0.445365	0.976075	0.0336389	0.0914826	0.859426	0.548756	0.061102	0.0194789	0.294648	0.0693173	0.253079	0.150659	0.219236	0.832666	0.0598058	0.792946	0.136569	0.12272	0.538525	0.0621328	0.0397516	0.489915	0.105142	0.963392	0.877585	0.407828	0.435828	0.970379	0.452727	0.604428	0.538525	0.585368
		df	32	32	32	32	32	32	32	32	32	32	32	32	32	32	32	32	32	32	32	32	32	32	32	32	32	32	32	32	32	32	32	32	32	32	32	32	32	32	32	32	32	32	32	32	32	32	32
	Added Sugars (by Available Carbohydrate) (g)	Correlation	0.0372311	-0.41028	-0.149918	0.470037	-0.125852	-0.116123	-0.0325347	0.0234074	-0.439595	-0.104591	-0.236371	-0.21667	-0.194287	0.0758973	0.00666416	0.0697298	-0.137717	-0.209989	-0.124062	0.0622549	0.109898	-0.228647	-0.0939331	-0.203307	-0.00551281	-0.0704715	-0.254871	-0.0959671	-0.161282	0.119762	-0.238025	0.0314396	-0.207931	0.0325908	-0.163325	-0.143698	0.0203062	0.135374	-0.00790682	-0.175887	-0.0680384	-0.0985023	-0.178366	-0.0879202	0.118896	0.0325908	0.0121123
		Significance (2-tailed)	0.834413	0.0159516	0.397406	0.00503204	0.478191	0.513113	0.855064	0.895459	0.00928652	0.556082	0.178343	0.21839	0.270881	0.669659	0.970162	0.695161	0.437338	0.233267	0.484522	0.726514	0.5361	0.193372	0.59722	0.248818	0.975315	0.692076	0.145752	0.589268	0.362171	0.499902	0.175233	0.859894	0.237986	0.854817	0.35604	0.417494	0.909248	0.44525	0.964601	0.31973	0.702215	0.579422	0.312848	0.620994	0.503031	0.854817	0.945796
		df	32	32	32	32	32	32	32	32	32	32	32	32	32	32	32	32	32	32	32	32	32	32	32	32	32	32	32	32	32	32	32	32	32	32	32	32	32	32	32	32	32	32	32	32	32	32	32
	Acesulfame Potassium (mg)	Correlation	0.0308988	0.110288	-0.324321	0.274462	-0.201349	-0.359704	-0.204352	0.0193599	-0.139767	0.222418	0.190207	0.0885015	-0.0831182	0.162944	0.103978	-0.0784947	-0.163174	-0.356878	-0.194045	-0.0653924	-0.0434953	-0.168365	-0.354527	-0.103295	-0.221251	0.00136805	-0.0884144	0.329687	0.126593	0.349703	-0.15798	0.342126	-0.0293997	0.0205001	-0.230138	-0.235562	-0.204062	0.625597	0.244356	0.349896	0.627487	0.708779	0.285837	0.590554	0.000784203	0.0205001	-0.0572744
		Significance (2-tailed)	0.862281	0.534648	0.0613026	0.116218	0.253502	0.0366646	0.246342	0.913461	0.430478	0.20612	0.281267	0.618679	0.640256	0.357179	0.558413	0.659024	0.356492	0.0382767	0.27149	0.713297	0.807039	0.341184	0.0396605	0.561011	0.208573	0.993873	0.619025	0.0568968	0.475583	0.0426272	0.372212	0.0476449	0.868904	0.908385	0.190404	0.179876	0.247027	7.60743e-05	0.163695	0.042505	7.12857e-05	2.71711e-06	0.101264	0.000236199	0.996488	0.908385	0.747652
		df	32	32	32	32	32	32	32	32	32	32	32	32	32	32	32	32	32	32	32	32	32	32	32	32	32	32	32	32	32	32	32	32	32	32	32	32	32	32	32	32	32	32	32	32	32	32	32
	Sucralose (mg)	Correlation	-0.143176	-0.296686	0.0582099	0.190607	-0.175662	0.213444	0.118651	0.0547826	-0.240528	0.0641824	-0.0128888	-0.291667	-0.105867	-0.120052	-0.183423	0.0170288	-0.152565	-0.139614	-0.116559	0.404587	0.361737	-0.254205	0.245631	-0.0115927	0.157895	-0.0239323	-0.308202	-0.154165	-0.123841	-0.141671	0.0722227	-0.0407643	-0.112928	-0.0833521	0.0418056	0.0266283	0.0214519	-0.148559	-0.146361	-0.184571	-0.148191	-0.187343	-0.175862	0.252322	0.0595768	-0.0833521	-0.0408461
		Significance (2-tailed)	0.419206	0.0884072	0.743667	0.280238	0.320359	0.225491	0.503918	0.758297	0.170604	0.718385	0.942327	0.0941895	0.551246	0.498858	0.299099	0.923849	0.389027	0.430988	0.511522	0.0176266	0.03554	0.146843	0.161439	0.948118	0.372473	0.893128	0.0761715	0.384013	0.485306	0.424162	0.684812	0.818948	0.52485	0.639313	0.814402	0.881169	0.904151	0.401748	0.408824	0.296033	0.402927	0.28871	0.319799	0.149964	0.737857	0.639313	0.81859
		df	32	32	32	32	32	32	32	32	32	32	32	32	32	32	32	32	32	32	32	32	32	32	32	32	32	32	32	32	32	32	32	32	32	32	32	32	32	32	32	32	32	32	32	32	32	32	32
	Available Carbohydrate (g)	Correlation	-0.0118038	-0.499161	-0.696774	0.972813	-0.65061	-0.528646	-0.357552	-0.375796	-0.657372	0.191375	-0.114948	-0.217363	-0.25355	-0.252057	-0.381108	-0.182367	-0.335989	-0.594587	-0.53775	0.222869	0.284355	-0.685458	-0.475062	-0.489426	-0.266179	-0.368902	-0.632787	-0.0714636	-0.254249	0.0889197	0.00147565	0.180317	-0.0924137	-0.0402451	-0.15124	-0.270379	-0.163834	0.0479425	-0.168361	-0.0207243	0.0766422	0.0903984	0.0502876	0.168406	0.128482	-0.0402451	0.035704
		Significance (2-tailed)	0.947175	0.00265391	4.70401e-06	6.73412e-22	3.10399e-05	0.00130862	0.0378868	0.0285044	2.40198e-05	0.278267	0.517415	0.216886	0.147924	0.150407	0.0261632	0.301936	0.0520461	0.000208711	0.00103827	0.205178	0.103125	7.70728e-06	0.00452364	0.00330708	0.128103	0.0317961	5.92678e-05	0.687957	0.146772	0.617015	0.993392	0.307498	0.60319	0.821216	0.393207	0.121968	0.354522	0.787738	0.341198	0.907387	0.666602	0.611148	0.77761	0.341067	0.468966	0.821216	0.841117
		df	32	32	32	32	32	32	32	32	32	32	32	32	32	32	32	32	32	32	32	32	32	32	32	32	32	32	32	32	32	32	32	32	32	32	32	32	32	32	32	32	32	32	32	32	32	32	32
	Glycemic Index (glucose reference)	Correlation	0.129624	-0.179553	-0.044098	0.142099	-0.184597	0.085205	0.0377336	-0.342611	-0.224265	-0.0668571	-0.290978	-0.156361	-0.0401986	-0.344874	-0.359385	-0.0575749	-0.156358	0.0504	-0.00109663	0.174117	0.20096	-0.00850619	0.0873145	0.0877558	0.151331	-0.354441	-0.000775782	-0.41051	-0.196657	-0.169528	-0.144091	-0.433526	-0.0870183	0.0605043	0.186966	0.101447	0.219783	-0.409477	-0.365	-0.373705	-0.424581	-0.453016	-0.241714	-0.122184	0.110618	0.0605043	0.0727454
		Significance (2-tailed)	0.464993	0.309586	0.804416	0.422748	0.295963	0.631856	0.83221	0.0473099	0.20228	0.707155	0.0950056	0.377192	0.821419	0.0457729	0.0368441	0.746371	0.377204	0.777125	0.995089	0.3247	0.254439	0.96192	0.62341	0.621649	0.392921	0.0397117	0.996526	0.0158869	0.264963	0.337812	0.416207	0.0104266	0.624594	0.733922	0.289697	0.568079	0.211685	0.0161796	0.033793	0.0294719	0.0123218	0.00713571	0.168443	0.491208	0.533418	0.733922	0.682649
		df	32	32	32	32	32	32	32	32	32	32	32	32	32	32	32	32	32	32	32	32	32	32	32	32	32	32	32	32	32	32	32	32	32	32	32	32	32	32	32	32	32	32	32	32	32	32	32
	Glycemic Index (bread reference)	Correlation	0.1297	-0.179049	-0.0438244	0.141405	-0.184177	0.0854737	0.0376631	-0.342765	-0.224041	-0.0673177	-0.291188	-0.156224	-0.0405291	-0.344672	-0.359071	-0.0568433	-0.155963	0.0506339	-0.00108923	0.174263	0.201013	-0.00835478	0.0875889	0.0878195	0.151263	-0.354473	-0.000500164	-0.410922	-0.196801	-0.169635	-0.144423	-0.43427	-0.0868753	0.060547	0.186944	0.101421	0.219847	-0.409636	-0.364919	-0.373787	-0.424745	-0.453318	-0.24186	-0.122802	0.109969	0.060547	0.0724922
		Significance (2-tailed)	0.464729	0.310969	0.805606	0.425041	0.297082	0.630778	0.832519	0.0472042	0.202743	0.705227	0.0947563	0.377617	0.819975	0.0459087	0.0370209	0.74949	0.378425	0.776117	0.995122	0.324289	0.254313	0.962597	0.622315	0.621395	0.393135	0.0396926	0.99776	0.0157713	0.264608	0.337502	0.415125	0.0102808	0.625165	0.733741	0.289757	0.568177	0.211547	0.0161342	0.0338354	0.0294333	0.0122845	0.00709267	0.168177	0.489005	0.535836	0.733741	0.683696
		df	32	32	32	32	32	32	32	32	32	32	32	32	32	32	32	32	32	32	32	32	32	32	32	32	32	32	32	32	32	32	32	32	32	32	32	32	32	32	32	32	32	32	32	32	32	32	32
	Glycemic Load (glucose reference)	Correlation	0.0533492	-0.513241	-0.618999	0.900908	-0.596545	-0.462183	-0.293961	-0.420454	-0.64969	0.155262	-0.186199	-0.205725	-0.23784	-0.293168	-0.409205	-0.1747	-0.32934	-0.490598	-0.453274	0.222825	0.292677	-0.600533	-0.414587	-0.432604	-0.183745	-0.404383	-0.553452	-0.205569	-0.304391	0.0533314	-0.0458365	0.0323594	-0.0833904	-0.0141409	-0.0672729	-0.195471	-0.047513	-0.0562266	-0.229838	-0.115466	-0.041162	-0.0448288	-0.0107324	0.109329	0.145164	-0.0141409	0.0433419
		Significance (2-tailed)	0.764441	0.00190834	9.51456e-05	3.87594e-13	0.000196419	0.00592487	0.0915119	0.0132895	3.21267e-05	0.380597	0.291718	0.243112	0.17558	0.0924311	0.0162574	0.32306	0.0571736	0.00322165	0.00709901	0.20527	0.0930045	0.000173377	0.0147747	0.0106098	0.298237	0.0176894	0.000685754	0.243479	0.0800662	0.764517	0.796863	0.855837	0.639158	0.936735	0.705415	0.267915	0.789597	0.752123	0.190998	0.515515	0.817211	0.801239	0.951964	0.538225	0.412707	0.936735	0.807707
		df	32	32	32	32	32	32	32	32	32	32	32	32	32	32	32	32	32	32	32	32	32	32	32	32	32	32	32	32	32	32	32	32	32	32	32	32	32	32	32	32	32	32	32	32	32	32	32
	Glycemic Load (bread reference)	Correlation	0.0533282	-0.513192	-0.619007	0.900885	-0.596495	-0.462187	-0.294034	-0.420551	-0.649724	0.155205	-0.186245	-0.205746	-0.237976	-0.293147	-0.409171	-0.174485	-0.329255	-0.490596	-0.453321	0.222866	0.292722	-0.600564	-0.414583	-0.432682	-0.183804	-0.404444	-0.553473	-0.205663	-0.304454	0.0533176	-0.0458878	0.0321978	-0.0833724	-0.0141696	-0.0673028	-0.195515	-0.0475136	-0.0562345	-0.229831	-0.115469	-0.0411653	-0.0448682	-0.0107241	0.109204	0.145006	-0.0141696	0.043274
		Significance (2-tailed)	0.764531	0.00191057	9.51204e-05	3.88956e-13	0.000196728	0.0059244	0.0914285	0.013266	3.20853e-05	0.380774	0.291597	0.243065	0.175326	0.0924562	0.0162672	0.323665	0.0572417	0.00322181	0.00709235	0.205184	0.0929518	0.00017321	0.0147758	0.0105942	0.298079	0.0176706	0.000685362	0.243257	0.0800005	0.764576	0.796641	0.85655	0.639231	0.936607	0.70529	0.267805	0.789594	0.752089	0.191012	0.515506	0.817196	0.801068	0.952001	0.538694	0.413223	0.936607	0.808002
		df	32	32	32	32	32	32	32	32	32	32	32	32	32	32	32	32	32	32	32	32	32	32	32	32	32	32	32	32	32	32	32	32	32	32	32	32	32	32	32	32	32	32	32	32	32	32	32
	Beta-Carotene (provitamin A carotenoid) (mcg)	Correlation	0.169436	-0.229829	0.043314	-0.03134	0.120954	-0.0444113	0.0678837	-0.0560436	-0.239136	0.0227883	-0.0113974	0.498587	-0.168255	-0.0464253	0.0386791	0.18987	0.23102	0.0628762	0.106406	-0.0782908	-0.10998	-0.159211	-0.0272779	-0.199335	0.10654	-0.0628338	-0.120739	-0.24467	-0.200392	0.740799	0.119721	-0.28088	0.219164	-0.0613787	0.211066	0.203038	0.576115	-0.0743895	-0.104853	-0.159029	-0.189551	-0.213973	-0.180626	-0.0317006	0.351638	-0.0613787	0.382426
		Significance (2-tailed)	0.338077	0.191015	0.807828	0.860333	0.495617	0.803054	0.702861	0.752905	0.173169	0.898209	0.948991	0.00268899	0.341506	0.794309	0.828067	0.282135	0.188662	0.72389	0.549208	0.659857	0.535795	0.36845	0.878292	0.258381	0.548704	0.724069	0.496386	0.163137	0.255812	5.451e-07	0.500052	0.107591	0.213007	0.730219	0.230824	0.249459	0.000363069	0.675861	0.555088	0.369003	0.282959	0.224316	0.306655	0.858742	0.0414162	0.730219	0.0256075
		df	32	32	32	32	32	32	32	32	32	32	32	32	32	32	32	32	32	32	32	32	32	32	32	32	32	32	32	32	32	32	32	32	32	32	32	32	32	32	32	32	32	32	32	32	32	32	32
	Pectins (g)	Correlation	-0.0126532	0.1301	-0.045329	0.10658	0.1021	-0.275706	0.0298811	0.207228	-0.0667765	0.510459	0.198709	0.243265	-0.104122	0.340506	0.369391	0.1663	0.0769794	-0.115297	-0.135613	-0.245684	-0.188635	-0.0577508	-0.28288	-0.0810691	-0.0317668	0.226129	-0.000293449	0.273981	0.242831	0.552907	0.0207639	0.00872703	0.242616	-0.0251056	0.100146	0.0970189	0.190711	0.477109	0.367068	0.388565	0.486728	0.442258	0.101346	0.0911429	0.106008	-0.0251056	0.0813559
		Significance (2-tailed)	0.943379	0.46334	0.799066	0.548552	0.565578	0.114506	0.866776	0.239611	0.707493	0.0020391	0.25991	0.165644	0.557865	0.0487764	0.031553	0.347226	0.66522	0.516133	0.44444	0.161346	0.285336	0.745622	0.105003	0.648548	0.858451	0.198456	0.998686	0.116885	0.166424	0.000695935	0.907211	0.960932	0.166811	0.88792	0.573078	0.585174	0.27997	0.00432967	0.0327223	0.0231453	0.00351108	0.00882074	0.568467	0.608203	0.550712	0.88792	0.647385
		df	32	32	32	32	32	32	32	32	32	32	32	32	32	32	32	32	32	32	32	32	32	32	32	32	32	32	32	32	32	32	32	32	32	32	32	32	32	32	32	32	32	32	32	32	32	32	32
	Maltose (g)	Correlation	0.188855	-0.123691	-0.558216	0.443981	-0.243926	-0.501537	-0.487865	-0.502733	-0.25845	0.135479	0.27114	0.232347	-0.200326	-0.264377	-0.258381	0.0301414	0.11715	-0.217848	-0.188673	-0.101764	-0.0270503	-0.385936	-0.47184	-0.460272	-0.407745	-0.396691	-0.36955	-0.0431738	-0.256964	0.354617	0.192959	0.0608004	0.0705579	-0.143039	-0.226399	-0.324186	-0.086784	0.175916	-0.203711	-0.0362664	0.162053	0.219939	0.113297	0.449177	-0.0195474	-0.143039	0.134196
		Significance (2-tailed)	0.284765	0.485838	0.000602198	0.00853002	0.164462	0.00251268	0.0034238	0.00244412	0.139985	0.444893	0.120881	0.186064	0.255972	0.130804	0.140094	0.865626	0.509369	0.215835	0.285237	0.566865	0.8793	0.0241745	0.0048443	0.00616161	0.0166803	0.0201907	0.031474	0.808438	0.142359	0.0396066	0.274234	0.732667	0.691717	0.419655	0.197908	0.061417	0.62553	0.31965	0.247859	0.838647	0.359849	0.211353	0.523487	0.00770243	0.912626	0.419655	0.449256
		df	32	32	32	32	32	32	32	32	32	32	32	32	32	32	32	32	32	32	32	32	32	32	32	32	32	32	32	32	32	32	32	32	32	32	32	32	32	32	32	32	32	32	32	32	32	32	32
	Lactose (g)	Correlation	-0.0418316	0.155238	-0.299669	0.253612	-0.00703236	-0.105149	-0.488385	-0.275393	0.0214666	-0.307657	-0.142986	-0.31999	-0.0734342	-0.15967	-0.0521013	0.20067	0.27749	-0.0588261	-0.135549	0.235885	0.23295	-0.15942	-0.100946	0.0276715	-0.475972	-0.298358	-0.0496874	0.130206	-0.00746158	-0.166435	0.410463	0.232704	-0.391486	-0.131916	-0.391198	-0.471929	-0.1673	-0.16086	-0.206939	-0.194341	-0.13815	-0.139069	-0.121277	-0.0857192	-0.0940282	-0.131916	-0.234969
		Significance (2-tailed)	0.814289	0.380673	0.085102	0.147822	0.968514	0.553966	0.00338455	0.114934	0.904085	0.0767191	0.419828	0.0650517	0.679802	0.367052	0.769801	0.25514	0.112085	0.741046	0.444655	0.179263	0.184894	0.367812	0.570002	0.876549	0.00443658	0.0865429	0.780198	0.462972	0.966593	0.346829	0.0159001	0.185371	0.0220447	0.457067	0.0221513	0.00483518	0.344294	0.363444	0.240283	0.270746	0.435884	0.432809	0.494457	0.629793	0.596847	0.457067	0.181007
		df	32	32	32	32	32	32	32	32	32	32	32	32	32	32	32	32	32	32	32	32	32	32	32	32	32	32	32	32	32	32	32	32	32	32	32	32	32	32	32	32	32	32	32	32	32	32	32
	Galactose (g)	Correlation	0.0174792	0.00271522	0.0756705	0.0680688	0.121549	0.0314325	-0.00282413	0.023617	0.136431	0.444751	-0.0542061	0.0293834	-0.0771088	0.0136748	0.155128	0.284569	0.225609	0.0685209	-0.100921	-0.211791	-0.102671	0.129407	0.0034745	0.232165	-0.0210903	-0.0510112	0.139652	0.443643	0.409865	0.0469153	0.265973	0.102037	-0.154779	-0.132385	0.0395833	-0.01131	0.210479	0.0123747	0.0218503	0.102578	0.0858007	0.0804401	0.0883156	-0.0738359	0.469033	-0.132385	-0.201803
		Significance (2-tailed)	0.921841	0.987841	0.67059	0.702087	0.493481	0.859925	0.987353	0.894528	0.44167	0.00840281	0.760766	0.868975	0.66469	0.938816	0.381013	0.102855	0.199519	0.7002	0.570098	0.229189	0.563394	0.465747	0.984441	0.18642	0.905759	0.774492	0.430863	0.00858645	0.0160689	0.792186	0.12841	0.565819	0.382099	0.455454	0.82411	0.949382	0.232154	0.944624	0.902379	0.563748	0.629466	0.651102	0.619419	0.678144	0.00513928	0.455454	0.252411
		df	32	32	32	32	32	32	32	32	32	32	32	32	32	32	32	32	32	32	32	32	32	32	32	32	32	32	32	32	32	32	32	32	32	32	32	32	32	32	32	32	32	32	32	32	32	32	32
	Starch (g)	Correlation	-0.150969	-0.450698	-0.46794	0.715816	-0.673556	-0.260939	-0.12313	-0.405446	-0.451652	0.138593	-0.141818	-0.290807	-0.0965164	-0.38715	-0.572619	-0.371593	-0.471027	-0.436599	-0.434198	0.31778	0.330526	-0.597605	-0.202488	-0.446332	-0.00779441	-0.306987	-0.609476	-0.279427	-0.353087	-0.22683	0.0496259	-0.00628125	0.0476405	0.0451848	0.119151	-0.00215801	-0.108149	-0.229426	-0.241378	-0.00226395	-0.0525056	-0.0276951	0.0654066	0.0959858	0.118368	0.0451848	-0.0524235
		Significance (2-tailed)	0.394065	0.00747337	0.00525826	1.94469e-06	1.26622e-05	0.136074	0.487833	0.0173648	0.00733284	0.434399	0.423678	0.0952088	0.587128	0.0236948	0.000401705	0.030476	0.00492812	0.00983535	0.0102948	0.0670334	0.056231	0.000190042	0.25077	0.00814662	0.965104	0.077397	0.000130258	0.1095	0.0405279	0.197032	0.780464	0.971876	0.789045	0.799693	0.50211	0.990336	0.542649	0.191817	0.169052	0.989861	0.768063	0.876444	0.713238	0.589195	0.504945	0.799693	0.768416
		df	32	32	32	32	32	32	32	32	32	32	32	32	32	32	32	32	32	32	32	32	32	32	32	32	32	32	32	32	32	32	32	32	32	32	32	32	32	32	32	32	32	32	32	32	32	32	32
	TRANS 18:1 (trans-octadecenoic acid) (g)	Correlation	-0.143043	0.187147	0.597838	-0.517574	0.215182	0.647812	0.421896	-0.0379064	0.41461	0.000848963	-0.0746293	-0.147331	0.213626	-0.195981	-0.218769	-0.0490556	-0.030881	0.515011	0.370896	-0.216348	-0.245602	0.494982	0.634638	0.120582	0.452574	0.0807459	0.270707	-0.275004	-0.114538	-0.257573	0.00137845	-0.566062	-0.128593	-0.00322224	0.289206	0.419872	0.266422	-0.394153	-0.189277	-0.174796	-0.34465	-0.368509	-0.110729	-0.293944	0.042377	-0.00322224	-0.0420675
		Significance (2-tailed)	0.419642	0.289223	0.000188666	0.00171927	0.221647	3.44516e-05	0.0129445	0.831452	0.0147686	0.996198	0.674873	0.405692	0.225085	0.266643	0.213853	0.782926	0.86236	0.00182901	0.0308137	0.219091	0.16149	0.00291907	5.55208e-05	0.496953	0.00719911	0.64986	0.121499	0.11547	0.518919	0.141382	0.993827	0.000484127	0.468581	0.98557	0.0971286	0.013431	0.127743	0.0210777	0.283671	0.32279	0.0459232	0.0319928	0.533003	0.0915323	0.81191	0.98557	0.81326
		df	32	32	32	32	32	32	32	32	32	32	32	32	32	32	32	32	32	32	32	32	32	32	32	32	32	32	32	32	32	32	32	32	32	32	32	32	32	32	32	32	32	32	32	32	32	32	32
	TRANS 18:2 (trans-octadecadienoic acid) (g)	Correlation	0.0163615	-0.0657064	0.466254	-0.258313	0.247343	0.469368	0.354171	-0.0452996	0.228265	-0.0478196	-0.145867	-0.103095	0.0746521	-0.226227	-0.186214	-0.0412518	0.180651	0.533722	0.275467	-0.208002	-0.191628	0.376166	0.454342	0.0306236	0.404379	-0.0233187	0.0912747	-0.165155	-0.113508	-0.0542488	0.348692	-0.292301	-0.133208	0.013629	0.309233	0.276561	0.247505	-0.399224	-0.282126	-0.33365	-0.423515	-0.457114	-0.236289	-0.289906	0.261561	0.013629	0.187026
		Significance (2-tailed)	0.926825	0.711979	0.00544651	0.140203	0.158445	0.00510328	0.0398738	0.799194	0.194137	0.78827	0.410424	0.561774	0.67478	0.198256	0.291678	0.816819	0.306587	0.00115111	0.114833	0.237822	0.27762	0.028336	0.00694849	0.863496	0.0176907	0.895853	0.607682	0.350602	0.52271	0.760583	0.0432709	0.0934437	0.452632	0.939021	0.0751437	0.11334	0.158163	0.0193365	0.105973	0.0538061	0.0125659	0.00657052	0.178498	0.096286	0.135108	0.939021	0.28954
		df	32	32	32	32	32	32	32	32	32	32	32	32	32	32	32	32	32	32	32	32	32	32	32	32	32	32	32	32	32	32	32	32	32	32	32	32	32	32	32	32	32	32	32	32	32	32	32
	TRANS 16:1 (trans-hexadecenoic acid) (g)	Correlation	0.243379	0.36534	-0.00809022	-0.356943	0.385236	-0.169873	-0.227999	0.0866583	0.220977	0.0566832	0.0289038	0.286093	-0.10783	0.163433	0.476932	0.284699	0.542671	0.227796	0.0823463	-0.504077	-0.493702	0.600219	-0.253833	0.543341	-0.321348	0.00443985	0.697454	0.553522	0.605317	0.128018	0.392719	0.119214	-0.0581881	-0.304213	-0.0674981	-0.246912	0.115549	0.105957	0.101838	0.0517623	0.0972392	0.0653745	0.10786	-0.00430237	0.120583	-0.304213	0.0427285
		Significance (2-tailed)	0.165439	0.0336148	0.963781	0.0382384	0.0244551	0.336817	0.19467	0.626033	0.20915	0.750174	0.871096	0.100946	0.543845	0.355719	0.00434621	0.102691	0.000913686	0.195079	0.643375	0.00236896	0.00300474	0.000175098	0.147456	0.000897787	0.0638578	0.980119	4.5632e-06	0.000684461	0.000148944	0.470589	0.0215932	0.501883	0.74376	0.0802516	0.704473	0.159195	0.515211	0.550907	0.56658	0.771259	0.584318	0.713372	0.543734	0.980734	0.49695	0.0802516	0.810378
		df	32	32	32	32	32	32	32	32	32	32	32	32	32	32	32	32	32	32	32	32	32	32	32	32	32	32	32	32	32	32	32	32	32	32	32	32	32	32	32	32	32	32	32	32	32	32	32
	MUFA 22:1 (erucic acid) (g)	Correlation	0.0542128	0.171473	0.00167776	-0.0153102	-0.0538843	0.037438	-0.0100429	0.186164	0.0231098	0.244716	0.0856637	-0.0579212	-0.0339131	-0.051066	0.0426254	0.0534504	0.0568203	-0.0627904	-0.128673	-0.0806462	0.0256139	0.137836	-0.0108042	0.632758	-0.0513872	-0.115949	0.182985	0.644589	0.801892	-0.110945	-0.0760273	0.169423	-0.0570812	-0.132284	-0.0759721	-0.0923816	-0.188901	-0.0736221	-0.0463042	-0.0067615	-0.00589944	-0.0210506	-0.00255252	-0.109975	0.103989	-0.132284	-0.0713564
		Significance (2-tailed)	0.760738	0.332218	0.992486	0.931515	0.762145	0.833506	0.955046	0.291809	0.896781	0.163056	0.630016	0.744896	0.848993	0.774255	0.810827	0.764007	0.749589	0.724252	0.468302	0.650265	0.885666	0.436937	0.951643	5.93274e-05	0.772873	0.513747	0.300274	3.87979e-05	1.19427e-08	0.5322	0.669125	0.338114	0.748476	0.455804	0.669352	0.603316	0.284646	0.679026	0.794834	0.969726	0.973585	0.905936	0.988569	0.535812	0.558369	0.455804	0.688402
		df	32	32	32	32	32	32	32	32	32	32	32	32	32	32	32	32	32	32	32	32	32	32	32	32	32	32	32	32	32	32	32	32	32	32	32	32	32	32	32	32	32	32	32	32	32	32	32
	Natural Alpha-Tocopherol (RRR-alpha-tocopherol or d-alpha-tocopherol) (mg)	Correlation	-0.101648	-0.215292	0.314912	-0.0269858	0.172872	0.10083	0.474802	0.472397	-0.214739	-0.115632	0.057	0.0994773	-0.112112	0.503826	0.39839	0.174764	-0.153649	-0.076453	-0.0415176	0.12865	0.0985058	-0.276191	0.140235	-0.270263	0.43642	0.466651	-0.252832	-0.276815	-0.224963	0.422945	-0.0446449	-0.107929	0.344569	0.285117	0.35707	0.458113	0.482884	0.25109	0.461302	0.317152	0.203638	0.138868	-0.037799	-0.236234	0.323797	0.285117	-0.0194417
		Significance (2-tailed)	0.567309	0.221405	0.0696742	0.879586	0.328228	0.570447	0.00454884	0.00478751	0.222621	0.514907	0.748822	0.575655	0.52787	0.00238286	0.0196145	0.32288	0.385626	0.667378	0.815659	0.46838	0.579408	0.113843	0.428921	0.122136	0.00986897	0.00540162	0.149114	0.112997	0.200843	0.0126981	0.802038	0.543473	0.0459778	0.102166	0.0381649	0.00643877	0.0038205	0.15203	0.00603307	0.0676047	0.248032	0.43348	0.831923	0.178602	0.0617475	0.102166	0.913097
		df	32	32	32	32	32	32	32	32	32	32	32	32	32	32	32	32	32	32	32	32	32	32	32	32	32	32	32	32	32	32	32	32	32	32	32	32	32	32	32	32	32	32	32	32	32	32	32
	Polyunsaturated to Saturated Fat Ratio	Correlation	-0.403517	-0.188199	0.27899	0.0571429	-0.433243	0.233839	0.778503	0.356048	-0.255333	0.0825561	0.0663571	-0.323477	0.214841	-0.0378373	-0.282507	-0.54039	-0.726342	-0.216811	-0.181483	0.328911	0.276101	-0.202665	0.266744	-0.00650617	0.789571	0.423178	-0.209527	-0.28445	-0.182147	-0.156469	-0.301373	-0.373161	-0.105402	0.250319	0.670476	0.734055	0.19005	-0.140746	0.031412	0.0415767	-0.102436	-0.115784	-0.141236	-0.11205	0.266054	0.250319	0.118171
		Significance (2-tailed)	0.0179573	0.286472	0.110079	0.748213	0.0104826	0.183175	5.93606e-08	0.0387608	0.144998	0.642527	0.70925	0.0620201	0.222396	0.831755	0.105482	0.000969694	1.15715e-06	0.218083	0.304326	0.0575181	0.113966	0.250349	0.127265	0.970869	2.85003e-08	0.0126439	0.234321	0.103006	0.302531	0.376859	0.0832578	0.029728	0.553007	0.153335	1.43457e-05	7.79041e-07	0.281671	0.427225	0.860016	0.815401	0.564294	0.51435	0.4256	0.528099	0.12829	0.153335	0.505659
		df	32	32	32	32	32	32	32	32	32	32	32	32	32	32	32	32	32	32	32	32	32	32	32	32	32	32	32	32	32	32	32	32	32	32	32	32	32	32	32	32	32	32	32	32	32	32	32
	Cholesterol to Saturated Fatty Acid Index	Correlation	0.0584616	0.476337	0.675253	-0.773652	0.876952	0.532277	0.102501	0.108374	0.858757	-0.109416	-0.0598737	0.100612	0.148518	0.15213	0.349041	0.358369	0.619229	0.847372	0.733278	-0.29884	-0.290984	0.743672	0.477676	0.30903	0.0522282	0.120849	0.611088	0.0804634	0.141981	-0.0861625	0.268446	-0.00525743	-0.00661684	0.0187078	-0.0879259	0.0165004	0.128311	-0.046526	0.0527343	-0.059581	-0.089867	-0.0964973	-0.0344205	-0.103117	-0.0773819	0.0187078	-0.178026
		Significance (2-tailed)	0.742596	0.00440196	1.18132e-05	8.08239e-08	1.0368e-11	0.00119417	0.564045	0.541804	8.21679e-11	0.537901	0.736596	0.571284	0.401878	0.390396	0.0430479	0.0374189	9.44154e-05	2.60632e-10	8.11241e-07	0.0860111	0.0949992	4.66618e-07	0.00427725	0.0753454	0.769255	0.495991	0.000123599	0.651007	0.423139	0.628017	0.124765	0.976458	0.970374	0.916365	0.620971	0.926205	0.469566	0.793873	0.76708	0.737839	0.613253	0.587203	0.84676	0.56169	0.663573	0.916365	0.313786
		df	32	32	32	32	32	32	32	32	32	32	32	32	32	32	32	32	32	32	32	32	32	32	32	32	32	32	32	32	32	32	32	32	32	32	32	32	32	32	32	32	32	32	32	32	32	32	32
[truncated: 111 more columns]

## Sheet: Men Partial Correlations
Control Variables Partial Correlations- Men Excluding Under Reporters	Variable		Matsuda Insulin Sensitivity Index	Total Protein (g)	Total Fat (g)	Total Carbohydrate (g)	Total Saturated Fatty Acids (SFA) (g)	Total Monounsaturated Fatty Acids (MUFA) (g)	Total Polyunsaturated Fatty Acids (PUFA) (g)	Omega-3 Total (g)	Cholesterol (mg)	Mannitol (g)	Sorbitol (g)	Xylitol (g)	Erythritol (g)	SFA 8:0 (caprylic acid) (g)	SFA 10:0 (capric acid) (g)	SFA 12:0 (lauric acid) (g)	SFA 14:0 (myristic acid) (g)	SFA 16:0 (palmitic acid) (g)	SFA 18:0 (stearic acid) (g)	SFA 20:0 (arachidic acid) (g)	SFA 22:0 (behenic acid) (g)	MUFA 16:1 (palmitoleic acid) (g)	MUFA 18:1 (oleic acid) (g)	MUFA 20:1 (gadoleic acid) (g)	PUFA 18:2 (linoleic acid) (g)	PUFA 18:3 (linolenic acid) (g)	PUFA 20:4 (arachidonic acid) (g)	PUFA 20:5 (eicosapentaenoic acid [EPA]) (g)	PUFA 22:6 (docosahexaenoic acid [DHA]) (g)	Total Vitamin A Activity (International Units) (IU)	Retinol (mcg)	Vitamin D (calciferol) (mcg)	Beta-Tocopherol (mg)	Delta-Tocopherol (mg)	Gamma-Tocopherol (mg)	Vitamin K (phylloquinone) (mcg)	Vitamin C (ascorbic acid) (mg)	Thiamin (vitamin B1) (mg)	Riboflavin (vitamin B2) (mg)	Niacin (vitamin B3) (mg)	Pantothenic Acid (mg)	Vitamin B-6 (pyridoxine, pyridoxyl, &amp; pyridoxamine) (mg)	Vitamin B-12 (cobalamin) (mcg)	Biotin (mcg)	Beta-Carotene (provitamin A carotenoid) (mcg)	Alpha-Carotene (provitamin A carotenoid) (mcg)	Beta-Cryptoxanthin (provitamin A carotenoid) (mcg)
Wt (kg) & Energy (kcal)	Matsuda Insulin Sensitivity Index	Correlation	1	-0.164974	-0.00771742	0.210395	-0.156663	-0.0465119	0.29312	0.399543	-0.0856636	-0.0127119	0.15445	0.274874	0.046167	0.0464458	-0.0160971	0.00148131	-0.163421	-0.206966	-0.0953828	0.212774	0.122451	-0.374387	-0.0101282	-0.244821	0.311359	0.373118	-0.0852273	-0.113352	-0.151484	0.00871575	0.0825193	-0.283367	0.280305	-0.00552418	0.0532671	0.189352	-0.0423405	0.235818	0.0535359	-0.0714126	-0.0477766	-0.0286766	-0.351703	-0.105051	0.280305	-0.030535	0.139314
		Significance (2-tailed)		0.351137	0.965449	0.232345	0.376262	0.793934	0.0924868	0.0192311	0.630016	0.943117	0.383125	0.115648	0.79543	0.79422	0.928004	0.993366	0.355754	0.24022	0.591547	0.226984	0.490257	0.0291534	0.954665	0.162869	0.0730588	0.0297483	0.631767	0.523284	0.392435	0.960982	0.642676	0.10438	0.108343	0.975264	0.764793	0.283475	0.812069	0.179389	0.76364	0.688169	0.788456	0.872101	0.0413764	0.554335	0.108343	0.863887	0.431989
		df	0	32	32	32	32	32	32	32	32	32	32	32	32	32	32	32	32	32	32	32	32	32	32	32	32	32	32	32	32	32	32	32	32	32	32	32	32	32	32	32	32	32	32	32	32	32	32
	Total Protein (g)	Correlation	-0.164974	1	0.205495	-0.382894	0.0931718	0.211835	0.045596	0.183807	0.439787	0.125373	-0.142941	0.0863082	0.049056	-0.0840261	-0.0337882	-0.0554243	0.138888	0.199351	0.022265	-0.473024	-0.539765	0.578778	0.171743	0.280844	-0.029323	-0.0111741	0.483782	0.256742	0.334537	0.0571864	0.194939	0.304619	-0.246315	0.0994475	-0.0762867	0.169635	-0.0818939	0.0759977	0.180705	0.384247	0.346365	0.037486	0.31971	0.189087	-0.246315	0.143823	-0.0787718
		Significance (2-tailed)	0.351137		0.243653	0.0254123	0.600208	0.22909	0.797907	0.298071	0.00925219	0.47988	0.419979	0.627434	0.782924	0.636596	0.849543	0.755552	0.433414	0.258342	0.900535	0.00472421	0.000985554	0.000335899	0.331443	0.107637	0.869243	0.949989	0.00374619	0.142715	0.0531334	0.748027	0.269245	0.0798283	0.160237	0.57577	0.66806	0.337504	0.645205	0.669247	0.30644	0.0248556	0.0447826	0.833295	0.0653003	0.284162	0.160237	0.417086	0.657893
		df	32	0	32	32	32	32	32	32	32	32	32	32	32	32	32	32	32	32	32	32	32	32	32	32	32	32	32	32	32	32	32	32	32	32	32	32	32	32	32	32	32	32	32	32	32	32	32
	Total Fat (g)	Correlation	-0.00771742	0.205495	1	-0.799362	0.727995	0.86974	0.554536	0.319305	0.548638	-0.0670824	-0.260715	-0.373896	-0.501031	0.254738	0.266579	0.190077	0.423548	0.800685	0.637871	0.250901	-0.146546	0.678692	0.852351	0.504185	0.547656	0.327548	0.436505	0.275172	0.290415	-0.167489	-0.129857	0.0021937	0.032212	0.285061	0.337305	0.0593544	0.0163062	0.0761838	0.0246414	0.0410375	-0.0244206	0.0482575	0.106504	-0.150762	0.032212	0.121589	0.017148
		Significance (2-tailed)	0.965449	0.243653		1.43477e-08	1.06426e-06	2.44349e-11	0.000665893	0.0656607	0.00078042	0.706212	0.136423	0.0293826	0.0025422	0.145969	0.12751	0.281601	0.0125583	1.30395e-08	4.94878e-05	0.152351	0.408225	1.02487e-05	1.59192e-10	0.00236304	0.000801098	0.0586217	0.00985302	0.115238	0.0956765	0.343738	0.464182	0.990176	0.856487	0.102236	0.0510759	0.738801	0.927071	0.668483	0.88998	0.817755	0.89096	0.786376	0.54884	0.394724	0.856487	0.493338	0.923317
		df	32	32	0	32	32	32	32	32	32	32	32	32	32	32	32	32	32	32	32	32	32	32	32	32	32	32	32	32	32	32	32	32	32	32	32	32	32	32	32	32	32	32	32	32	32	32	32
	Total Carbohydrate (g)	Correlation	0.210395	-0.382894	-0.799362	1	-0.745691	-0.671052	-0.231583	-0.273436	-0.556652	0.178544	0.0351121	0.126718	0.512023	-0.281241	-0.366752	-0.168207	-0.562999	-0.777002	-0.645717	-0.103743	0.229485	-0.776445	-0.629317	-0.56263	-0.188956	-0.0441796	-0.510414	-0.439274	-0.488214	0.308755	0.109688	-0.0673741	0.266848	-0.200338	-0.117805	-0.0326672	0.135508	-0.0628868	-0.0131566	-0.0033601	0.0880419	-0.0671969	-0.123218	0.0438771	0.266848	0.0101708	0.197429
		Significance (2-tailed)	0.232345	0.0254123	1.43477e-08		4.17825e-07	1.40166e-05	0.187557	0.117642	0.000628588	0.312358	0.843718	0.475143	0.00196467	0.10712	0.0328839	0.341647	0.000527525	6.53635e-08	3.72245e-05	0.559307	0.1917	6.7731e-08	6.69083e-05	0.000532982	0.284501	0.804061	0.00204126	0.00934406	0.00339743	0.0756192	0.536884	0.704991	0.127112	0.255944	0.506987	0.85448	0.444797	0.723845	0.94113	0.984953	0.620509	0.705733	0.48752	0.805377	0.127112	0.954475	0.263055
		df	32	32	32	0	32	32	32	32	32	32	32	32	32	32	32	32	32	32	32	32	32	32	32	32	32	32	32	32	32	32	32	32	32	32	32	32	32	32	32	32	32	32	32	32	32	32	32
	Total Saturated Fatty Acids (SFA) (g)	Correlation	-0.156663	0.0931718	0.727995	-0.745691	1	0.461237	0.0509165	0.0769621	0.683747	-0.0215673	0.0103101	-0.276865	-0.39379	0.541533	0.577859	0.335062	0.841345	0.94206	0.852456	0.0918761	-0.188877	0.614517	0.431684	0.267311	0.0432521	-0.10743	0.389671	0.106069	0.105191	-0.120582	0.141856	-0.0699641	-0.258257	0.11765	0.00580231	0.0088627	0.00810759	0.10496	0.0481894	-0.0412575	-0.11376	-0.130035	-0.00775113	-0.0147036	-0.258257	0.276464	0.0219792
		Significance (2-tailed)	0.376262	0.600208	1.06426e-06	4.17825e-07		0.00604107	0.774899	0.665291	8.28907e-06	0.903637	0.953852	0.112928	0.0212073	0.000941248	0.000345068	0.0527383	4.6269e-10	9.77451e-17	1.57511e-10	0.605308	0.284708	0.000110445	0.0107952	0.126428	0.808098	0.54535	0.0227234	0.550482	0.553806	0.49695	0.423551	0.694186	0.140292	0.50755	0.974019	0.960325	0.963703	0.55468	0.78667	0.816794	0.521781	0.463567	0.965298	0.934222	0.140292	0.113473	0.901806
		df	32	32	32	32	0	32	32	32	32	32	32	32	32	32	32	32	32	32	32	32	32	32	32	32	32	32	32	32	32	32	32	32	32	32	32	32	32	32	32	32	32	32	32	32	32	32	32
	Total Monounsaturated Fatty Acids (MUFA) (g)	Correlation	-0.0465119	0.211835	0.86974	-0.671052	0.461237	1	0.35672	0.16809	0.404823	0.00641931	-0.269136	-0.380816	-0.440987	0.103174	0.0282319	0.169527	0.103703	0.571718	0.430065	0.327668	-0.133686	0.613693	0.996762	0.501535	0.363839	0.150981	0.363317	0.150915	0.192229	-0.103727	-0.31629	-0.0711449	-0.0127385	0.0378582	0.148924	0.0221937	-0.0655194	0.114456	0.0878809	0.0192321	0.0248662	0.141296	0.296438	-0.241544	-0.0127385	0.0203043	-0.00751591
		Significance (2-tailed)	0.793934	0.22909	2.44349e-11	1.40166e-05	0.00604107		0.0383679	0.341986	0.0175544	0.971258	0.123761	0.0262873	0.00904053	0.561475	0.874069	0.337816	0.559458	0.000412236	0.0111282	0.0585239	0.450999	0.000113486	1.30982e-36	0.00251276	0.034406	0.394028	0.0346848	0.394237	0.276089	0.559367	0.0683957	0.68928	0.942998	0.831664	0.400578	0.900852	0.712764	0.519221	0.621151	0.91403	0.888983	0.425402	0.0886864	0.168752	0.942998	0.909256	0.96635
		df	32	32	32	32	32	0	32	32	32	32	32	32	32	32	32	32	32	32	32	32	32	32	32	32	32	32	32	32	32	32	32	32	32	32	32	32	32	32	32	32	32	32	32	32	32	32	32
	Total Polyunsaturated Fatty Acids (PUFA) (g)	Correlation	0.29312	0.045596	0.554536	-0.231583	0.0509165	0.35672	1	0.543787	-0.00405713	-0.205882	-0.36946	-0.150078	-0.230185	-0.0589963	0.00943408	-0.0763147	-0.0490157	0.141703	-0.00898204	0.166605	0.0975709	0.103122	0.357258	0.309962	0.989566	0.890569	0.103014	0.326983	0.30633	-0.083475	-0.0957681	0.178446	0.535779	0.569123	0.72122	0.144076	0.201061	-0.0686912	-0.0884967	0.121239	0.0530254	0.0722103	-0.164734	-0.0568561	0.535779	0.00367934	0.0251111
		Significance (2-tailed)	0.0924868	0.797907	0.000665893	0.187557	0.774899	0.0383679		0.000887321	0.981832	0.242747	0.0315187	0.396897	0.19031	0.740323	0.957769	0.667946	0.783099	0.424055	0.959791	0.346328	0.58303	0.561673	0.0380563	0.0744233	1.68007e-28	1.75685e-12	0.562086	0.0590844	0.0780656	0.638817	0.590043	0.312628	0.0010922	0.00044395	1.49404e-06	0.416256	0.254195	0.699489	0.618698	0.494592	0.76583	0.684863	0.35185	0.749436	0.0010922	0.983524	0.887896
		df	32	32	32	32	32	32	0	32	32	32	32	32	32	32	32	32	32	32	32	32	32	32	32	32	32	32	32	32	32	32	32	32	32	32	32	32	32	32	32	32	32	32	32	32	32	32	32
	Omega-3 Total (g)	Correlation	0.399543	0.183807	0.319305	-0.273436	0.0769621	0.16809	0.543787	1	0.146136	-0.230458	0.0403877	0.226565	-0.123939	-0.0984015	0.0484618	-0.249227	0.0669313	0.141587	0.0741127	0.0795011	-0.178941	0.0960299	0.156002	0.169968	0.474558	0.571127	0.0976192	0.439064	0.471045	-0.00114547	0.148948	0.201705	0.166056	0.134004	0.244627	0.447881	0.15841	0.573358	0.353945	0.313629	0.185805	0.141331	-0.102769	-0.104198	0.166056	0.147003	0.0673442
		Significance (2-tailed)	0.0192311	0.298071	0.0656607	0.117642	0.665291	0.341986	0.000887321		0.409552	0.189771	0.820593	0.19757	0.484957	0.579812	0.785492	0.155196	0.706844	0.424441	0.677002	0.654921	0.311264	0.589023	0.378305	0.336542	0.00457264	0.000419268	0.582843	0.00938178	0.00492625	0.99487	0.400501	0.252646	0.347944	0.449914	0.163213	0.00790216	0.370895	0.000393249	0.0400092	0.0708822	0.292759	0.425286	0.563019	0.557576	0.347944	0.406748	0.705116
		df	32	32	32	32	32	32	32	0	32	32	32	32	32	32	32	32	32	32	32	32	32	32	32	32	32	32	32	32	32	32	32	32	32	32	32	32	32	32	32	32	32	32	32	32	32	32	32
	Cholesterol (mg)	Correlation	-0.0856636	0.439787	0.548638	-0.556652	0.683747	0.404823	-0.00405713	0.146136	1	0.0104707	-0.136451	-0.239026	-0.144507	0.318799	0.277816	0.180787	0.594429	0.716891	0.528456	-0.140472	-0.379222	0.619512	0.373041	0.350914	-0.0364466	-0.196994	0.71166	0.0800147	0.20815	0.0702824	0.270794	-0.0111722	-0.283271	0.0298176	-0.0562475	0.217544	-0.215091	0.23753	0.143285	-0.02548	-0.0440478	-0.0546433	0.0224751	-0.0898436	-0.283271	0.300912	0.224821
		Significance (2-tailed)	0.630016	0.00925219	0.00078042	0.000628588	8.28907e-06	0.0175544	0.981832	0.409552		0.953134	0.441603	0.173373	0.414851	0.066114	0.111646	0.306216	0.000209726	1.84618e-06	0.00131488	0.428133	0.0269756	9.35197e-05	0.0297845	0.0418659	0.837856	0.264129	2.37218e-06	0.652831	0.23748	0.692862	0.121375	0.949997	0.104503	0.867056	0.752034	0.216493	0.221846	0.176161	0.418848	0.88626	0.804634	0.758894	0.899601	0.613347	0.104503	0.0837537	0.201134
		df	32	32	32	32	32	32	32	32	0	32	32	32	32	32	32	32	32	32	32	32	32	32	32	32	32	32	32	32	32	32	32	32	32	32	32	32	32	32	32	32	32	32	32	32	32	32	32
	Mannitol (g)	Correlation	-0.0127119	0.125373	-0.0670824	0.178544	-0.0215673	0.00641931	-0.205882	-0.230458	0.0104707	1	0.0111592	0.209203	0.196214	-0.119081	-0.0663465	-0.106342	-0.100753	0.0186212	0.0514702	-0.195266	-0.209141	0.0882665	0.0172737	-0.279396	-0.176436	-0.175258	-0.0227338	-0.352087	-0.374339	0.527199	0.0343193	-0.170972	-0.264093	0.0602058	-0.124161	0.273971	0.164216	0.211868	0.259423	0.110938	0.130132	-0.0628927	0.320573	0.0485018	-0.264093	0.130356	-0.0333982
		Significance (2-tailed)	0.943117	0.47988	0.706212	0.312358	0.903637	0.971258	0.242747	0.189771	0.953134		0.950056	0.235063	0.266064	0.502362	0.709294	0.549452	0.570744	0.916751	0.772515	0.268427	0.235204	0.619614	0.922757	0.109541	0.318198	0.321492	0.898451	0.0411393	0.0291755	0.00135685	0.847205	0.333652	0.131234	0.735187	0.484171	0.116898	0.353388	0.229017	0.138447	0.532228	0.46323	0.723821	0.0645373	0.785319	0.131234	0.462452	0.85126
		df	32	32	32	32	32	32	32	32	32	0	32	32	32	32	32	32	32	32	32	32	32	32	32	32	32	32	32	32	32	32	32	32	32	32	32	32	32	32	32	32	32	32	32	32	32	32	32
	Sorbitol (g)	Correlation	0.15445	-0.142941	-0.260715	0.0351121	0.0103101	-0.269136	-0.36946	0.0403877	-0.136451	0.0111592	1	0.440917	-0.109945	0.148746	0.056881	0.0726137	0.119897	-0.0887927	0.048369	-0.035928	-0.0025688	-0.1446	-0.272281	-0.19484	-0.380465	-0.294926	-0.126651	0.00898168	-0.0324396	-0.0768058	-0.0779439	-0.0163171	-0.330741	-0.276551	-0.37823	-0.0647105	-0.0359751	0.0161278	0.0289808	0.00428156	-0.0632839	-0.0799431	0.0353229	0.00628313	-0.330741	-0.0722885	-0.0618164
		Significance (2-tailed)	0.383125	0.419979	0.136423	0.843718	0.953852	0.123761	0.0315187	0.820593	0.441603	0.950056		0.00905272	0.535927	0.401146	0.74933	0.683194	0.499417	0.61752	0.785894	0.840133	0.988496	0.414546	0.119264	0.269493	0.0264377	0.0904039	0.475379	0.959793	0.855483	0.665932	0.661274	0.927023	0.0560616	0.113354	0.027411	0.716163	0.839926	0.927867	0.870756	0.980827	0.72217	0.653122	0.842792	0.971867	0.0560616	0.684539	0.728367
		df	32	32	32	32	32	32	32	32	32	32	0	32	32	32	32	32	32	32	32	32	32	32	32	32	32	32	32	32	32	32	32	32	32	32	32	32	32	32	32	32	32	32	32	32	32	32	32
	Xylitol (g)	Correlation	0.274874	0.0863082	-0.373896	0.126718	-0.276865	-0.380816	-0.150078	0.226565	-0.239026	0.209203	0.440917	1	-0.079001	-0.147275	0.0452686	-0.286413	-0.0691324	-0.272674	-0.286944	-0.195363	-0.0358022	-0.24739	-0.373121	-0.380973	-0.166742	0.0186552	-0.22913	-0.00722054	-0.0797065	0.190003	0.0571034	-0.0567279	-0.158028	-0.0457046	-0.230036	0.360902	-0.152796	0.122794	0.00234015	-0.0273051	-0.0437949	-0.100713	-0.11483	0.0624189	-0.158028	-0.156598	-0.129414
		Significance (2-tailed)	0.115648	0.627434	0.0293826	0.475143	0.112928	0.0262873	0.396897	0.19757	0.173373	0.235063	0.00905272		0.656959	0.405872	0.799329	0.100548	0.697649	0.118711	0.0998907	0.268184	0.840686	0.158362	0.0297469	0.0262207	0.345927	0.9166	0.192407	0.967672	0.654085	0.281793	0.748381	0.749983	0.372063	0.797436	0.190604	0.0359982	0.3883	0.489033	0.98952	0.878171	0.805735	0.570897	0.517847	0.725821	0.372063	0.376462	0.465723
		df	32	32	32	32	32	32	32	32	32	32	32	0	32	32	32	32	32	32	32	32	32	32	32	32	32	32	32	32	32	32	32	32	32	32	32	32	32	32	32	32	32	32	32	32	32	32	32
	Erythritol (g)	Correlation	0.046167	0.049056	-0.501031	0.512023	-0.39379	-0.440987	-0.230185	-0.123939	-0.144507	0.196214	-0.109945	-0.079001	1	-0.106717	-0.18309	-0.084681	-0.243949	-0.424084	-0.335076	-0.267406	-0.149487	-0.308158	-0.432709	-0.287229	-0.259869	-0.182991	-0.203932	-0.084326	-0.105268	0.254186	0.343481	0.0819127	-0.0706067	-0.229279	-0.235367	-0.0616302	0.00600365	0.0834584	0.14115	0.126603	0.221627	-0.0835114	0.0248656	0.0159541	-0.0706067	0.324473	-0.0285321
		Significance (2-tailed)	0.79543	0.782924	0.0025422	0.00196467	0.0212073	0.00904053	0.19031	0.484957	0.414851	0.266064	0.535927	0.656959		0.548036	0.299992	0.633961	0.164419	0.0124351	0.0527272	0.126289	0.39878	0.0762158	0.0105888	0.0995402	0.137745	0.300258	0.247336	0.635389	0.553514	0.146876	0.0467143	0.645129	0.691515	0.19211	0.180246	0.729154	0.973118	0.638884	0.425884	0.475546	0.20778	0.63867	0.888986	0.928642	0.691515	0.0611745	0.87274
		df	32	32	32	32	32	32	32	32	32	32	32	32	0	32	32	32	32	32	32	32	32	32	32	32	32	32	32	32	32	32	32	32	32	32	32	32	32	32	32	32	32	32	32	32	32	32	32
	SFA 8:0 (caprylic acid) (g)	Correlation	0.0464458	-0.0840261	0.254738	-0.281241	0.541533	0.103174	-0.0589963	-0.0984015	0.318799	-0.119081	0.148746	-0.147275	-0.106717	1	0.737258	0.878339	0.743159	0.282069	0.155839	-0.0112488	0.147641	0.0208643	0.105181	0.0940951	-0.0375904	-0.134137	0.113553	-0.0684752	-0.123261	-0.0293391	0.168386	-0.227811	0.161798	0.0184105	-0.126566	0.021879	-0.123685	-0.0348805	-0.123289	-0.150004	-0.240099	-0.23925	-0.372508	0.0873512	0.161798	0.389489	0.085462
		Significance (2-tailed)	0.79422	0.636596	0.145969	0.10712	0.000941248	0.561475	0.740323	0.579812	0.066114	0.502362	0.401146	0.405872	0.548036		6.58402e-07	8.73781e-12	4.79829e-07	0.106046	0.378808	0.949655	0.404695	0.906764	0.553843	0.596584	0.832838	0.44946	0.522545	0.700391	0.487369	0.869171	0.341124	0.195049	0.360616	0.91769	0.475678	0.902251	0.485861	0.844737	0.487267	0.397131	0.171393	0.172958	0.0300376	0.623264	0.360616	0.0227926	0.630825
		df	32	32	32	32	32	32	32	32	32	32	32	32	32	0	32	32	32	32	32	32	32	32	32	32	32	32	32	32	32	32	32	32	32	32	32	32	32	32	32	32	32	32	32	32	32	32	32
	SFA 10:0 (capric acid) (g)	Correlation	-0.0160971	-0.0337882	0.266579	-0.366752	0.577859	0.0282319	0.00943408	0.0484618	0.277816	-0.0663465	0.056881	0.0452686	-0.18309	0.737258	1	0.385394	0.730241	0.417003	0.239877	0.00125147	0.063175	0.154503	0.0155292	0.0604206	0.0146228	-0.0284607	0.0638008	0.0543118	-0.00344715	0.0819149	0.277883	-0.0224872	0.0289488	0.0676235	-0.0711939	0.148999	0.074029	0.108408	0.0941973	0.0832879	0.00673221	-0.267611	-0.177486	0.123507	0.0289488	0.235548	0.053893
		Significance (2-tailed)	0.928004	0.849543	0.12751	0.0328839	0.000345068	0.874069	0.957769	0.785492	0.111646	0.709294	0.74933	0.799329	0.299992	6.58402e-07		0.0243915	9.48973e-07	0.014147	0.171801	0.994395	0.722629	0.38296	0.930538	0.734277	0.934583	0.873056	0.719992	0.760313	0.984563	0.645121	0.111556	0.899547	0.870897	0.703948	0.689076	0.400337	0.677347	0.541676	0.596184	0.639572	0.969857	0.125987	0.315281	0.486494	0.870897	0.179902	0.762109
		df	32	32	32	32	32	32	32	32	32	32	32	32	32	32	0	32	32	32	32	32	32	32	32	32	32	32	32	32	32	32	32	32	32	32	32	32	32	32	32	32	32	32	32	32	32	32	32
	SFA 12:0 (lauric acid) (g)	Correlation	0.00148131	-0.0554243	0.190077	-0.168207	0.335062	0.169527	-0.0763147	-0.249227	0.180787	-0.106342	0.0726137	-0.286413	-0.084681	0.878339	0.385394	1	0.492973	0.0782711	0.025775	0.0267933	0.242988	-0.0677664	0.182036	0.132198	-0.0383432	-0.182336	0.079166	-0.105543	-0.155307	-0.134971	-0.0333763	-0.266667	0.295112	0.0377159	-0.048416	-0.0588851	-0.20017	-0.171496	-0.255058	-0.208563	-0.301381	-0.148135	-0.336396	0.0872265	0.295112	0.288158	0.0094327
		Significance (2-tailed)	0.993366	0.755552	0.281601	0.341647	0.0527383	0.337816	0.667946	0.155196	0.306216	0.549452	0.683194	0.100548	0.633961	8.73781e-12	0.0243915		0.00305452	0.659937	0.884952	0.880438	0.166141	0.703351	0.302831	0.456098	0.829538	0.302021	0.656286	0.552473	0.380456	0.44662	0.851356	0.127379	0.0901907	0.832287	0.78569	0.740795	0.256352	0.332152	0.145447	0.23653	0.0832494	0.403107	0.051744	0.623762	0.0901907	0.0984012	0.957775
		df	32	32	32	32	32	32	32	32	32	32	32	32	32	32	32	0	32	32	32	32	32	32	32	32	32	32	32	32	32	32	32	32	32	32	32	32	32	32	32	32	32	32	32	32	32	32	32
	SFA 14:0 (myristic acid) (g)	Correlation	-0.163421	0.138888	0.423548	-0.562999	0.841345	0.103703	-0.0490157	0.0669313	0.594429	-0.100753	0.119897	-0.0691324	-0.243949	0.743159	0.730241	0.492973	1	0.700824	0.500212	-0.203338	-0.148782	0.41531	0.0689885	0.20839	-0.0757985	-0.145729	0.337665	0.121503	0.113409	0.0144848	0.377361	0.0640718	-0.160302	0.0382188	-0.148279	0.029683	-0.0687649	0.0452922	0.0225001	0.0324603	-0.0723542	-0.273368	-0.203946	0.155936	-0.160302	0.397731	0.105485
		Significance (2-tailed)	0.355754	0.433414	0.0125583	0.000527525	4.6269e-10	0.559458	0.783099	0.706844	0.000209726	0.570744	0.499417	0.697649	0.164419	4.79829e-07	9.48973e-07	0.00305452		3.92054e-06	0.00259058	0.248744	0.401031	0.0145846	0.698249	0.236928	0.670065	0.410873	0.0508129	0.493646	0.523073	0.9352	0.0277974	0.71885	0.365132	0.830084	0.402645	0.867651	0.699182	0.799226	0.89949	0.855393	0.684267	0.117738	0.247301	0.378508	0.365132	0.0198363	0.552691
		df	32	32	32	32	32	32	32	32	32	32	32	32	32	32	32	32	0	32	32	32	32	32	32	32	32	32	32	32	32	32	32	32	32	32	32	32	32	32	32	32	32	32	32	32	32	32	32
	SFA 16:0 (palmitic acid) (g)	Correlation	-0.206966	0.199351	0.800685	-0.777002	0.94206	0.571718	0.141703	0.141587	0.716891	0.0186212	-0.0887927	-0.272674	-0.424084	0.282069	0.417003	0.0782711	0.700824	1	0.850803	0.0369586	-0.335225	0.751826	0.537525	0.307901	0.124473	-0.02826	0.447886	0.156464	0.180112	-0.0558839	0.151558	0.0496276	-0.327855	0.145221	0.0630199	0.0285673	0.0475041	0.140971	0.154814	0.0566374	0.0349959	-0.0884756	0.18616	-0.0699184	-0.327855	0.224798	0.0591717
		Significance (2-tailed)	0.24022	0.258342	1.30395e-08	6.53635e-08	9.77451e-17	0.000412236	0.424055	0.424441	1.84618e-06	0.916751	0.61752	0.118711	0.0124351	0.106046	0.014147	0.659937	3.92054e-06		1.85923e-10	0.835608	0.0526161	2.96802e-07	0.0010443	0.0764739	0.483063	0.873944	0.00790132	0.376875	0.308058	0.753587	0.392204	0.780457	0.0583717	0.412524	0.723284	0.872584	0.789635	0.42648	0.381991	0.750369	0.844229	0.618782	0.291819	0.694376	0.0583717	0.201183	0.739577
		df	32	32	32	32	32	32	32	32	32	32	32	32	32	32	32	32	32	0	32	32	32	32	32	32	32	32	32	32	32	32	32	32	32	32	32	32	32	32	32	32	32	32	32	32	32	32	32
	SFA 18:0 (stearic acid) (g)	Correlation	-0.0953828	0.022265	0.637871	-0.645717	0.852456	0.430065	-0.00898204	0.0741127	0.528456	0.0514702	0.048369	-0.286944	-0.335076	0.155839	0.239877	0.025775	0.500212	0.850803	1	0.265037	-0.210771	0.566578	0.405534	0.15676	-0.0160042	-0.115689	0.296286	0.0850015	0.0906669	-0.287282	-0.0700923	-0.157079	-0.411602	0.114598	0.0492795	-0.0672319	0.0769365	0.106581	0.00406313	-0.121627	-0.172262	0.0538785	0.100385	-0.0957558	-0.411602	0.0757763	-0.0838061
		Significance (2-tailed)	0.591547	0.900535	4.94878e-05	3.72245e-05	1.57511e-10	0.0111282	0.959791	0.677002	0.00131488	0.772515	0.785894	0.0998907	0.0527272	0.378808	0.171801	0.884952	0.00259058	1.85923e-10		0.129811	0.231493	0.000477126	0.0173383	0.375961	0.928418	0.5147	0.0888578	0.632674	0.610085	0.0994743	0.693653	0.374978	0.0155822	0.518697	0.781959	0.705586	0.665396	0.548548	0.981805	0.493204	0.329962	0.762171	0.572158	0.590092	0.0155822	0.670156	0.637483
		df	32	32	32	32	32	32	32	32	32	32	32	32	32	32	32	32	32	32	0	32	32	32	32	32	32	32	32	32	32	32	32	32	32	32	32	32	32	32	32	32	32	32	32	32	32	32	32
	SFA 20:0 (arachidic acid) (g)	Correlation	0.212774	-0.473024	0.250901	-0.103743	0.0918761	0.327668	0.166605	0.0795011	-0.140472	-0.195266	-0.035928	-0.195363	-0.267406	-0.0112488	0.00125147	0.0267933	-0.203338	0.0369586	0.265037	1	0.664822	-0.212316	0.35563	0.165399	0.212302	0.0709818	-0.134244	-0.0718083	-0.0584383	-0.205504	-0.562007	-0.405458	0.268154	-0.0643947	0.227495	0.0049488	0.0471803	0.0641432	-0.199231	-0.273656	-0.351986	0.191637	-0.162562	-0.206716	0.268154	-0.26884	-0.26767
		Significance (2-tailed)	0.226984	0.00472421	0.152351	0.559307	0.605308	0.0585239	0.346328	0.654921	0.428133	0.268427	0.840133	0.268184	0.126289	0.949655	0.994395	0.880438	0.248744	0.835608	0.129811		1.79742e-05	0.228011	0.039006	0.349882	0.228042	0.689957	0.449092	0.686528	0.742695	0.243632	0.000542301	0.0173612	0.12519	0.717491	0.195687	0.97784	0.791038	0.71855	0.258635	0.117336	0.0412014	0.277599	0.358323	0.2408	0.12519	0.124191	0.1259
		df	32	32	32	32	32	32	32	32	32	32	32	32	32	32	32	32	32	32	32	0	32	32	32	32	32	32	32	32	32	32	32	32	32	32	32	32	32	32	32	32	32	32	32	32	32	32	32
	SFA 22:0 (behenic acid) (g)	Correlation	0.122451	-0.539765	-0.146546	0.229485	-0.188877	-0.133686	0.0975709	-0.178941	-0.379222	-0.209141	-0.0025688	-0.0358022	-0.149487	0.147641	0.063175	0.242988	-0.148782	-0.335225	-0.210771	0.664822	1	-0.475743	-0.108013	0.0655957	0.15532	0.0166728	-0.248509	-0.138443	-0.13865	-0.134588	-0.4791	-0.37194	0.508249	0.06563	0.273031	-0.0919161	-0.11363	-0.302134	-0.492032	-0.377877	-0.478242	-0.0797299	-0.458192	-0.0968785	0.508249	-0.326078	-0.269568
		Significance (2-tailed)	0.490257	0.000985554	0.408225	0.1917	0.284708	0.450999	0.58303	0.311264	0.0269756	0.235204	0.988496	0.840686	0.39878	0.404695	0.722629	0.166141	0.401031	0.0526161	0.231493	1.79742e-05		0.00445833	0.54316	0.712444	0.380416	0.925436	0.156428	0.434903	0.434208	0.44792	0.00414794	0.030309	0.00214849	0.7123	0.11821	0.605151	0.522258	0.082444	0.00311982	0.0275676	0.00422542	0.65399	0.00642847	0.58572	0.00214849	0.0598315	0.123135
		df	32	32	32	32	32	32	32	32	32	32	32	32	32	32	32	32	32	32	32	32	0	32	32	32	32	32	32	32	32	32	32	32	32	32	32	32	32	32	32	32	32	32	32	32	32	32	32
	MUFA 16:1 (palmitoleic acid) (g)	Correlation	-0.374387	0.578778	0.678692	-0.776445	0.614517	0.613693	0.103122	0.0960299	0.619512	0.0882665	-0.1446	-0.24739	-0.308158	0.0208643	0.154503	-0.0677664	0.41531	0.751826	0.566578	-0.212316	-0.475743	1	0.556116	0.512977	0.0552573	-0.0740438	0.617799	0.28473	0.395633	-0.0218074	0.0130659	0.243896	-0.478829	0.118761	-0.0494734	-0.0917137	-0.00974082	0.0106732	0.1237	0.186812	0.151021	0.0781644	0.367376	-0.0426416	-0.478829	0.120014	-0.0587482
		Significance (2-tailed)	0.0291534	0.000335899	1.02487e-05	6.7731e-08	0.000110445	0.000113486	0.561673	0.589023	9.35197e-05	0.619614	0.414546	0.158362	0.0762158	0.906764	0.38296	0.703351	0.0145846	2.96802e-07	0.000477126	0.228011	0.00445833		0.00063785	0.00192041	0.756266	0.677287	9.90413e-05	0.102652	0.0205567	0.902569	0.941536	0.164514	0.00417228	0.503519	0.781122	0.605949	0.956397	0.952228	0.485806	0.290103	0.393901	0.660373	0.0325651	0.810757	0.00417228	0.498997	0.741377
		df	32	32	32	32	32	32	32	32	32	32	32	32	32	32	32	32	32	32	32	32	32	0	32	32	32	32	32	32	32	32	32	32	32	32	32	32	32	32	32	32	32	32	32	32	32	32	32
	MUFA 18:1 (oleic acid) (g)	Correlation	-0.0101282	0.171743	0.852351	-0.629317	0.431684	0.996762	0.357258	0.156002	0.373041	0.0172737	-0.272281	-0.373121	-0.432709	0.105181	0.0155292	0.182036	0.0689885	0.537525	0.405534	0.35563	-0.108013	0.556116	1	0.454406	0.371692	0.162041	0.321628	0.116758	0.142579	-0.101567	-0.324784	-0.111531	0.0217963	0.0339648	0.157187	0.0392758	-0.0744587	0.124177	0.0864768	0.00323035	0.0160807	0.125849	0.288397	-0.250986	0.0217963	0.0114788	-0.00466964
		Significance (2-tailed)	0.954665	0.331443	1.59192e-10	6.69083e-05	0.0107952	1.30982e-36	0.0380563	0.378305	0.0297845	0.922757	0.119264	0.0297469	0.0105888	0.553843	0.930538	0.302831	0.698249	0.0010443	0.0173383	0.039006	0.54316	0.00063785		0.00693953	0.0304282	0.359887	0.0636138	0.510797	0.421169	0.567618	0.0609127	0.530022	0.902619	0.848765	0.374646	0.825455	0.675576	0.484112	0.626759	0.985534	0.928077	0.478203	0.0981103	0.152207	0.902619	0.948627	0.97909
		df	32	32	32	32	32	32	32	32	32	32	32	32	32	32	32	32	32	32	32	32	32	32	0	32	32	32	32	32	32	32	32	32	32	32	32	32	32	32	32	32	32	32	32	32	32	32	32
	MUFA 20:1 (gadoleic acid) (g)	Correlation	-0.244821	0.280844	0.504185	-0.56263	0.267311	0.501535	0.309962	0.169968	0.350914	-0.279396	-0.19484	-0.380973	-0.287229	0.0940951	0.0604206	0.132198	0.20839	0.307901	0.15676	0.165399	0.0655957	0.512977	0.454406	1	0.253243	0.0326216	0.668086	0.447865	0.68438	-0.112638	-0.226201	0.325898	0.0249038	-0.0188658	0.141575	-0.251823	0.104316	-0.143033	-0.0668508	0.039224	-0.0141942	0.310557	0.026673	-0.0369229	0.0249038	-0.126909	0.0217093
		Significance (2-tailed)	0.162869	0.107637	0.00236304	0.000532982	0.126428	0.00251276	0.0744233	0.336542	0.0418659	0.109541	0.269493	0.0262207	0.0995402	0.596584	0.734277	0.456098	0.236928	0.0764739	0.375961	0.349882	0.712444	0.00192041	0.00693953		0.148432	0.854681	1.57894e-05	0.00790454	8.0695e-06	0.525923	0.19831	0.059981	0.888816	0.915662	0.424479	0.150799	0.557127	0.419676	0.707181	0.825682	0.936497	0.0738397	0.880971	0.835765	0.888816	0.474472	0.903006
		df	32	32	32	32	32	32	32	32	32	32	32	32	32	32	32	32	32	32	32	32	32	32	32	0	32	32	32	32	32	32	32	32	32	32	32	32	32	32	32	32	32	32	32	32	32	32	32
	PUFA 18:2 (linoleic acid) (g)	Correlation	0.311359	-0.029323	0.547656	-0.188956	0.0432521	0.363839	0.989566	0.474558	-0.0364466	-0.176436	-0.380465	-0.166742	-0.259869	-0.0375904	0.0146228	-0.0383432	-0.0757985	0.124473	-0.0160042	0.212302	0.15532	0.0552573	0.371692	0.253243	1	0.878583	0.0513007	0.243316	0.208435	-0.0831089	-0.114858	0.129225	0.585375	0.593332	0.747046	0.150178	0.190624	-0.0838158	-0.11631	0.0901149	0.0193188	0.048651	-0.182775	-0.0539433	0.585375	-0.0229682	0.010451
		Significance (2-tailed)	0.0730588	0.869243	0.000801098	0.284501	0.808098	0.034406	1.68007e-28	0.00457264	0.837856	0.318198	0.0264377	0.345927	0.137745	0.832838	0.934583	0.829538	0.670065	0.483063	0.928418	0.228042	0.380416	0.756266	0.0304282	0.148432		8.47724e-12	0.773245	0.165552	0.236824	0.640294	0.517744	0.466378	0.000276222	0.000216939	3.87753e-07	0.396577	0.280195	0.637444	0.512431	0.612271	0.913644	0.784674	0.30084	0.761893	0.000276222	0.89741	0.953222
		df	32	32	32	32	32	32	32	32	32	32	32	32	32	32	32	32	32	32	32	32	32	32	32	32	0	32	32	32	32	32	32	32	32	32	32	32	32	32	32	32	32	32	32	32	32	32	32
	PUFA 18:3 (linolenic acid) (g)	Correlation	0.373118	-0.0111741	0.327548	-0.0441796	-0.10743	0.150981	0.890569	0.571127	-0.196994	-0.175258	-0.294926	0.0186552	-0.182991	-0.134137	-0.0284607	-0.182336	-0.145729	-0.02826	-0.115689	0.0709818	0.0166728	-0.0740438	0.162041	0.0326216	0.878583	1	-0.111635	0.164558	0.101104	-0.0936592	-0.0234659	0.146048	0.45653	0.511326	0.588858	0.159126	0.275798	-0.0111913	-0.000371615	0.141747	0.13306	0.0132339	-0.146378	-0.0132937	0.45653	-0.0420867	0.00517344
		Significance (2-tailed)	0.0297483	0.949989	0.0586217	0.804061	0.54535	0.394028	1.75685e-12	0.000419268	0.264129	0.321492	0.0904039	0.9166	0.300258	0.44946	0.873056	0.302021	0.410873	0.873944	0.5147	0.689957	0.925436	0.677287	0.359887	0.854681	8.47724e-12		0.529639	0.352369	0.569396	0.598294	0.895199	0.409839	0.00664864	0.00199753	0.000248699	0.368708	0.11438	0.949912	0.998336	0.42391	0.453141	0.940785	0.408769	0.940518	0.00664864	0.813176	0.976834
		df	32	32	32	32	32	32	32	32	32	32	32	32	32	32	32	32	32	32	32	32	32	32	32	32	32	0	32	32	32	32	32	32	32	32	32	32	32	32	32	32	32	32	32	32	32	32	32
	PUFA 20:4 (arachidonic acid) (g)	Correlation	-0.0852273	0.483782	0.436505	-0.510414	0.389671	0.363317	0.103014	0.0976192	0.71166	-0.0227338	-0.126651	-0.22913	-0.203932	0.113553	0.0638008	0.079166	0.337665	0.447886	0.296286	-0.134244	-0.248509	0.617799	0.321628	0.668086	0.0513007	-0.111635	1	0.196402	0.425148	-0.000191539	0.0484174	0.0660988	-0.229042	0.0657694	0.00223434	-0.0415494	-0.0700073	0.0546752	0.0867452	0.0393492	0.00985717	-0.00533176	0.097549	-0.0267852	-0.229042	-0.0136411	0.102507
		Significance (2-tailed)	0.631767	0.00374619	0.00985302	0.00204126	0.0227234	0.0346848	0.562086	0.582843	2.37218e-06	0.898451	0.475379	0.192407	0.247336	0.522545	0.719992	0.656286	0.0508129	0.00790132	0.0888578	0.449092	0.156428	9.90413e-05	0.0636138	1.57894e-05	0.773245	0.529639		0.265597	0.0121936	0.999142	0.785684	0.710333	0.192581	0.711715	0.989994	0.81552	0.694007	0.758757	0.625685	0.825134	0.955877	0.976126	0.583115	0.880474	0.192581	0.938967	0.564023
		df	32	32	32	32	32	32	32	32	32	32	32	32	32	32	32	32	32	32	32	32	32	32	32	32	32	32	0	32	32	32	32	32	32	32	32	32	32	32	32	32	32	32	32	32	32	32	32
	PUFA 20:5 (eicosapentaenoic acid [EPA]) (g)	Correlation	-0.113352	0.256742	0.275172	-0.439274	0.106069	0.150915	0.326983	0.439064	0.0800147	-0.352087	0.00898168	-0.00722054	-0.084326	-0.0684752	0.0543118	-0.105543	0.121503	0.156464	0.0850015	-0.0718083	-0.138443	0.28473	0.116758	0.447865	0.243316	0.164558	0.196402	1	0.903167	-0.191134	-0.0246489	0.265646	-0.0165342	0.0604927	0.18776	-0.0198143	-0.00352751	0.00187687	-0.0415866	0.00944397	-0.0521217	0.254762	-0.0377509	-0.100137	-0.0165342	-0.0680199	6.90406e-05
		Significance (2-tailed)	0.523284	0.142715	0.115238	0.00934406	0.550482	0.394237	0.0590844	0.00938178	0.652831	0.0411393	0.959793	0.967672	0.635389	0.700391	0.760313	0.552473	0.493646	0.376875	0.632674	0.686528	0.434903	0.102652	0.510797	0.00790454	0.165552	0.352369	0.265597		2.72498e-13	0.278884	0.889947	0.128898	0.926055	0.733971	0.287619	0.911438	0.984203	0.991595	0.815358	0.957725	0.769713	0.145931	0.832134	0.573112	0.926055	0.702292	0.999691
		df	32	32	32	32	32	32	32	32	32	32	32	32	32	32	32	32	32	32	32	32	32	32	32	32	32	32	32	0	32	32	32	32	32	32	32	32	32	32	32	32	32	32	32	32	32	32	32
	PUFA 22:6 (docosahexaenoic acid [DHA]) (g)	Correlation	-0.151484	0.334537	0.290415	-0.488214	0.105191	0.192229	0.30633	0.471045	0.20815	-0.374339	-0.0324396	-0.0797065	-0.105268	-0.123261	-0.00344715	-0.155307	0.113409	0.180112	0.0906669	-0.0584383	-0.13865	0.395633	0.142579	0.68438	0.208435	0.101104	0.425148	0.903167	1	-0.15837	-0.0404082	0.381725	-0.0327938	0.0844837	0.209702	-0.0533298	0.0408057	0.0159599	0.0078055	0.0606883	-0.00339367	0.352924	0.00535387	-0.105914	-0.0327938	-0.060296	0.0485905
		Significance (2-tailed)	0.392435	0.0531334	0.0956765	0.00339743	0.553806	0.276089	0.0780656	0.00492625	0.23748	0.0291755	0.855483	0.654085	0.553514	0.487369	0.984563	0.380456	0.523073	0.308058	0.610085	0.742695	0.434208	0.0205567	0.421169	8.0695e-06	0.236824	0.569396	0.0121936	2.72498e-13		0.371016	0.820503	0.0259016	0.853922	0.634755	0.233921	0.764524	0.818767	0.928616	0.965055	0.733142	0.984803	0.0406274	0.976027	0.551069	0.853922	0.734805	0.784936
		df	32	32	32	32	32	32	32	32	32	32	32	32	32	32	32	32	32	32	32	32	32	32	32	32	32	32	32	32	0	32	32	32	32	32	32	32	32	32	32	32	32	32	32	32	32	32	32
	Total Vitamin A Activity (International Units) (IU)	Correlation	0.00871575	0.0571864	-0.167489	0.308755	-0.120582	-0.103727	-0.083475	-0.00114547	0.0702824	0.527199	-0.0768058	0.190003	0.254186	-0.0293391	0.0819149	-0.134971	0.0144848	-0.0558839	-0.287282	-0.205504	-0.134588	-0.0218074	-0.101567	-0.112638	-0.0831089	-0.0936592	-0.000191539	-0.191134	-0.15837	1	0.257198	0.178991	-0.0175113	-0.160144	-0.229806	0.448097	0.358645	0.333203	0.455068	0.29752	0.373657	-0.123133	0.290265	-0.029098	-0.0175113	0.43072	0.32353
		Significance (2-tailed)	0.960982	0.748027	0.343738	0.0756192	0.49695	0.559367	0.638817	0.99487	0.692862	0.00135685	0.665932	0.281793	0.146876	0.869171	0.645121	0.44662	0.9352	0.753587	0.0994743	0.243632	0.44792	0.902569	0.567618	0.525923	0.640294	0.598294	0.999142	0.278884	0.371016		0.141982	0.311127	0.921697	0.365612	0.191062	0.00786857	0.0372619	0.0541477	0.00684772	0.0874738	0.0294944	0.487825	0.0958556	0.870237	0.921697	0.0109924	0.0619748
		df	32	32	32	32	32	32	32	32	32	32	32	32	32	32	32	32	32	32	32	32	32	32	32	32	32	32	32	32	32	0	32	32	32	32	32	32	32	32	32	32	32	32	32	32	32	32	32
	Retinol (mcg)	Correlation	0.0825193	0.194939	-0.129857	0.109688	0.141856	-0.31629	-0.0957681	0.148948	0.270794	0.0343193	-0.0779439	0.0571034	0.343481	0.168386	0.277883	-0.0333763	0.377361	0.151558	-0.0700923	-0.562007	-0.4791	0.0130659	-0.324784	-0.226201	-0.114858	-0.0234659	0.0484174	-0.0246489	-0.0404082	0.257198	1	0.382198	-0.064926	-0.0521106	-0.147849	0.0965175	0.0727544	0.314829	0.439881	0.42637	0.462128	-0.294531	-0.00435282	0.392039	-0.064926	0.311928	0.186461
		Significance (2-tailed)	0.642676	0.269245	0.464182	0.536884	0.423551	0.0683957	0.590043	0.400501	0.121375	0.847205	0.661274	0.748381	0.0467143	0.341124	0.111556	0.851356	0.0277974	0.392204	0.693653	0.000542301	0.00414794	0.941536	0.0609127	0.19831	0.517744	0.895199	0.785684	0.889947	0.820503	0.141982		0.025703	0.715257	0.769761	0.404025	0.587124	0.682612	0.0697522	0.00923545	0.0119211	0.00593153	0.0908559	0.980508	0.0218414	0.715257	0.0725084	0.291027
		df	32	32	32	32	32	32	32	32	32	32	32	32	32	32	32	32	32	32	32	32	32	32	32	32	32	32	32	32	32	32	0	32	32	32	32	32	32	32	32	32	32	32	32	32	32	32	32
	Vitamin D (calciferol) (mcg)	Correlation	-0.283367	0.304619	0.0021937	-0.0673741	-0.0699641	-0.0711449	0.178446	0.201705	-0.0111722	-0.170972	-0.0163171	-0.0567279	0.0819127	-0.227811	-0.0224872	-0.266667	0.0640718	0.0496276	-0.157079	-0.405458	-0.37194	0.243896	-0.111531	0.325898	0.129225	0.146048	0.0660988	0.265646	0.381725	0.178991	0.382198	1	-0.00470747	-0.00579318	0.0104324	-0.0741589	0.416589	-0.0469781	0.290897	0.671219	0.648984	0.0518711	0.342309	0.22537	-0.00470747	0.0710746	0.145811
		Significance (2-tailed)	0.10438	0.0798283	0.990176	0.704991	0.694186	0.68928	0.312628	0.252646	0.949997	0.333652	0.927023	0.749983	0.645129	0.195049	0.899547	0.127379	0.71885	0.780457	0.374978	0.0173612	0.030309	0.164514	0.530022	0.059981	0.466378	0.409839	0.710333	0.128898	0.0259016	0.311127	0.025703		0.97892	0.97406	0.953305	0.676812	0.014253	0.791914	0.0951027	1.39221e-05	3.29835e-05	0.770791	0.0475183	0.200007	0.97892	0.689571	0.410606
		df	32	32	32	32	32	32	32	32	32	32	32	32	32	32	32	32	32	32	32	32	32	32	32	32	32	32	32	32	32	32	32	0	32	32	32	32	32	32	32	32	32	32	32	32	32	32	32
	Beta-Tocopherol (mg)	Correlation	0.280305	-0.246315	0.032212	0.266848	-0.258257	-0.0127385	0.535779	0.166056	-0.283271	-0.264093	-0.330741	-0.158028	-0.0706067	0.161798	0.0289488	0.295112	-0.160302	-0.327855	-0.411602	0.268154	0.508249	-0.478829	0.0217963	0.0249038	0.585375	0.45653	-0.229042	-0.0165342	-0.0327938	-0.0175113	-0.064926	-0.00470747	1	0.354035	0.596317	0.202213	0.0611528	-0.0382796	-0.153628	0.036165	-0.0681567	0.0313146	-0.389152	-0.0672982	1	0.0397791	0.0170899
		Significance (2-tailed)	0.108343	0.160237	0.856487	0.127112	0.140292	0.942998	0.0010922	0.347944	0.104503	0.131234	0.0560616	0.372063	0.691515	0.360616	0.870897	0.0901907	0.365132	0.0583717	0.0155822	0.12519	0.00214849	0.00417228	0.902619	0.888816	0.000276222	0.00664864	0.192581	0.926055	0.853922	0.921697	0.715257	0.97892		0.0399549	0.000197816	0.251428	0.731175	0.829817	0.385692	0.839092	0.70172	0.860445	0.0229209	0.705309	4.88671e-252	0.823253	0.923576
		df	32	32	32	32	32	32	32	32	32	32	32	32	32	32	32	32	32	32	32	32	32	32	32	32	32	32	32	32	32	32	32	32	0	32	32	32	32	32	32	32	32	32	32	32	32	32	32
	Delta-Tocopherol (mg)	Correlation	-0.00552418	0.0994475	0.285061	-0.200338	0.11765	0.0378582	0.569123	0.134004	0.0298176	0.0602058	-0.276551	-0.0457046	-0.229279	0.0184105	0.0676235	0.0377159	0.0382188	0.145221	0.114598	-0.0643947	0.06563	0.118761	0.0339648	-0.0188658	0.593332	0.511326	0.0657694	0.0604927	0.0844837	-0.160144	-0.0521106	-0.00579318	0.354035	1	0.827477	0.266864	0.126577	-0.196158	-0.178954	-0.0207075	-0.100717	0.00816477	-0.0539889	0.075878	0.354035	-0.00893624	-0.171725
		Significance (2-tailed)	0.975264	0.57577	0.102236	0.255944	0.50755	0.831664	0.00044395	0.449914	0.867056	0.735187	0.113354	0.797436	0.19211	0.91769	0.703948	0.832287	0.830084	0.412524	0.518697	0.717491	0.7123	0.503519	0.848765	0.915662	0.000216939	0.00199753	0.711715	0.733971	0.634755	0.365612	0.769761	0.97406	0.0399549		1.59106e-09	0.127087	0.475639	0.266202	0.311229	0.907462	0.57088	0.963447	0.761697	0.669738	0.0399549	0.959996	0.331495
		df	32	32	32	32	32	32	32	32	32	32	32	32	32	32	32	32	32	32	32	32	32	32	32	32	32	32	32	32	32	32	32	32	32	0	32	32	32	32	32	32	32	32	32	32	32	32	32
	Gamma-Tocopherol (mg)	Correlation	0.0532671	-0.0762867	0.337305	-0.117805	0.00580231	0.148924	0.72122	0.244627	-0.0562475	-0.124161	-0.37823	-0.230036	-0.235367	-0.126566	-0.0711939	-0.048416	-0.148279	0.0630199	0.0492795	0.227495	0.273031	-0.0494734	0.157187	0.141575	0.747046	0.588858	0.00223434	0.18776	0.209702	-0.229806	-0.147849	0.0104324	0.596317	0.827477	1	0.191087	0.12331	-0.156568	-0.201945	-0.0608489	-0.137815	0.0746752	-0.119641	-0.0374893	0.596317	-0.208115	-0.157478
		Significance (2-tailed)	0.764793	0.66806	0.0510759	0.506987	0.974019	0.400578	1.49404e-06	0.163213	0.752034	0.484171	0.027411	0.190604	0.180246	0.475678	0.689076	0.78569	0.402645	0.723284	0.781959	0.195687	0.11821	0.781122	0.374646	0.424479	3.87753e-07	0.000248699	0.989994	0.287619	0.233921	0.191062	0.404025	0.953305	0.000197816	1.59106e-09		0.279006	0.487194	0.376553	0.25207	0.732462	0.437009	0.674685	0.500341	0.833281	0.000197816	0.237562	0.373751
		df	32	32	32	32	32	32	32	32	32	32	32	32	32	32	32	32	32	32	32	32	32	32	32	32	32	32	32	32	32	32	32	32	32	32	0	32	32	32	32	32	32	32	32	32	32	32	32
	Vitamin K (phylloquinone) (mcg)	Correlation	0.189352	0.169635	0.0593544	-0.0326672	0.0088627	0.0221937	0.144076	0.447881	0.217544	0.273971	-0.0647105	0.360902	-0.0616302	0.021879	0.148999	-0.0588851	0.029683	0.0285673	-0.0672319	0.0049488	-0.0919161	-0.0917137	0.0392758	-0.251823	0.150178	0.159126	-0.0415494	-0.0198143	-0.0533298	0.448097	0.0965175	-0.0741589	0.202213	0.266864	0.191087	1	0.0726162	0.647805	0.415191	0.204141	0.106929	-0.0744995	0.0963075	-0.0523509	0.202213	0.258303	0.121087
		Significance (2-tailed)	0.283475	0.337504	0.738801	0.85448	0.960325	0.900852	0.416256	0.00790216	0.216493	0.116898	0.716163	0.0359982	0.729154	0.902251	0.400337	0.740795	0.867651	0.872584	0.705586	0.97784	0.605151	0.605949	0.825455	0.150799	0.396577	0.368708	0.81552	0.911438	0.764524	0.00786857	0.587124	0.676812	0.251428	0.127087	0.279006		0.683183	3.44601e-05	0.0146156	0.24684	0.547238	0.675408	0.587941	0.768728	0.251428	0.140219	0.495137
		df	32	32	32	32	32	32	32	32	32	32	32	32	32	32	32	32	32	32	32	32	32	32	32	32	32	32	32	32	32	32	32	32	32	32	32	0	32	32	32	32	32	32	32	32	32	32	32
	Vitamin C (ascorbic acid) (mg)	Correlation	-0.0423405	-0.0818939	0.0163062	0.135508	0.00810759	-0.0655194	0.201061	0.15841	-0.215091	0.164216	-0.0359751	-0.152796	0.00600365	-0.123685	0.074029	-0.20017	-0.0687649	0.0475041	0.0769365	0.0471803	-0.11363	-0.00974082	-0.0744587	0.104316	0.190624	0.275798	-0.0700073	-0.00352751	0.0408057	0.358645	0.0727544	0.416589	0.0611528	0.126577	0.12331	0.0726162	1	0.142425	0.434888	0.427132	0.497204	0.15666	0.356005	-0.0504327	0.0611528	0.0735286	0.0983523
		Significance (2-tailed)	0.812069	0.645205	0.927071	0.444797	0.963703	0.712764	0.254195	0.370895	0.221846	0.353388	0.839926	0.3883	0.973118	0.485861	0.677347	0.256352	0.699182	0.789635	0.665396	0.791038	0.522258	0.956397	0.675576	0.557127	0.280195	0.11438	0.694007	0.984203	0.818767	0.0372619	0.682612	0.014253	0.731175	0.475639	0.487194	0.683183		0.421675	0.0101609	0.0117539	0.00277532	0.376269	0.0387857	0.776984	0.731175	0.679412	0.580003
		df	32	32	32	32	32	32	32	32	32	32	32	32	32	32	32	32	32	32	32	32	32	32	32	32	32	32	32	32	32	32	32	32	32	32	32	32	0	32	32	32	32	32	32	32	32	32	32
	Thiamin (vitamin B1) (mg)	Correlation	0.235818	0.0759977	0.0761838	-0.0628868	0.10496	0.114456	-0.0686912	0.573358	0.23753	0.211868	0.0161278	0.122794	0.0834584	-0.0348805	0.108408	-0.171496	0.0452922	0.140971	0.106581	0.0641432	-0.302134	0.0106732	0.124177	-0.143033	-0.0838158	-0.0111913	0.0546752	0.00187687	0.0159599	0.333203	0.314829	-0.0469781	-0.0382796	-0.196158	-0.156568	0.647805	0.142425	1	0.786283	0.388556	0.323777	0.00899335	0.203957	-0.0520169	-0.0382796	0.290798	0.090327
		Significance (2-tailed)	0.179389	0.669247	0.668483	0.723845	0.55468	0.519221	0.699489	0.000393249	0.176161	0.229017	0.927867	0.489033	0.638884	0.844737	0.541676	0.332152	0.799226	0.42648	0.548548	0.71855	0.082444	0.952228	0.484112	0.419676	0.637444	0.949912	0.758757	0.991595	0.928616	0.0541477	0.0697522	0.791914	0.829817	0.266202	0.376553	3.44601e-05	0.421675		3.55997e-08	0.0231489	0.0617642	0.959741	0.247275	0.770164	0.829817	0.0952205	0.611431
		df	32	32	32	32	32	32	32	32	32	32	32	32	32	32	32	32	32	32	32	32	32	32	32	32	32	32	32	32	32	32	32	32	32	32	32	32	32	0	32	32	32	32	32	32	32	32	32
	Riboflavin (vitamin B2) (mg)	Correlation	0.0535359	0.180705	0.0246414	-0.0131566	0.0481894	0.0878809	-0.0884967	0.353945	0.143285	0.259423	0.0289808	0.00234015	0.14115	-0.123289	0.0941973	-0.255058	0.0225001	0.154814	0.00406313	-0.199231	-0.492032	0.1237	0.0864768	-0.0668508	-0.11631	-0.000371615	0.0867452	-0.0415866	0.0078055	0.455068	0.439881	0.290897	-0.153628	-0.178954	-0.201945	0.415191	0.434888	0.786283	1	0.661003	0.759062	-0.0425297	0.612863	0.035652	-0.153628	0.253411	0.134326
		Significance (2-tailed)	0.76364	0.30644	0.88998	0.94113	0.78667	0.621151	0.618698	0.0400092	0.418848	0.138447	0.870756	0.98952	0.425884	0.487267	0.596184	0.145447	0.89949	0.381991	0.981805	0.258635	0.00311982	0.485806	0.626759	0.707181	0.512431	0.998336	0.625685	0.815358	0.965055	0.00684772	0.00923545	0.0951027	0.385692	0.311229	0.25207	0.0146156	0.0101609	3.55997e-08		2.08749e-05	1.95758e-07	0.811245	0.000116625	0.841345	0.385692	0.148154	0.448814
		df	32	32	32	32	32	32	32	32	32	32	32	32	32	32	32	32	32	32	32	32	32	32	32	32	32	32	32	32	32	32	32	32	32	32	32	32	32	32	0	32	32	32	32	32	32	32	32
	Niacin (vitamin B3) (mg)	Correlation	-0.0714126	0.384247	0.0410375	-0.0033601	-0.0412575	0.0192321	0.121239	0.313629	-0.02548	0.110938	0.00428156	-0.0273051	0.126603	-0.150004	0.0832879	-0.208563	0.0324603	0.0566374	-0.121627	-0.273656	-0.377877	0.186812	0.00323035	0.039224	0.0901149	0.141747	0.0393492	0.00944397	0.0606883	0.29752	0.42637	0.671219	0.036165	-0.0207075	-0.0608489	0.204141	0.427132	0.388556	0.661003	1	0.894399	-0.0901337	0.545385	0.34439	0.036165	0.253976	0.0622945
		Significance (2-tailed)	0.688169	0.0248556	0.817755	0.984953	0.816794	0.91403	0.494592	0.0708822	0.88626	0.532228	0.980827	0.878171	0.475546	0.397131	0.639572	0.23653	0.855393	0.750369	0.493204	0.117336	0.0275676	0.290103	0.985534	0.825682	0.612271	0.42391	0.825134	0.957725	0.733142	0.0874738	0.0119211	1.39221e-05	0.839092	0.907462	0.732462	0.24684	0.0117539	0.0231489	2.08749e-05		1.02213e-12	0.612196	0.000850776	0.0460981	0.839092	0.147221	0.726346
		df	32	32	32	32	32	32	32	32	32	32	32	32	32	32	32	32	32	32	32	32	32	32	32	32	32	32	32	32	32	32	32	32	32	32	32	32	32	32	32	0	32	32	32	32	32	32	32
	Pantothenic Acid (mg)	Correlation	-0.0477766	0.346365	-0.0244206	0.0880419	-0.11376	0.0248662	0.0530254	0.185805	-0.0440478	0.130132	-0.0632839	-0.0437949	0.221627	-0.240099	0.00673221	-0.301381	-0.0723542	0.0349959	-0.172262	-0.351986	-0.478242	0.151021	0.0160807	-0.0141942	0.0193188	0.13306	0.00985717	-0.0521217	-0.00339367	0.373657	0.462128	0.648984	-0.0681567	-0.100717	-0.137815	0.106929	0.497204	0.323777	0.759062	0.894399	1	-0.113695	0.705154	0.210423	-0.0681567	0.188782	0.12958
		Significance (2-tailed)	0.788456	0.0447826	0.89096	0.620509	0.521781	0.888983	0.76583	0.292759	0.804634	0.46323	0.72217	0.805735	0.20778	0.171393	0.969857	0.0832494	0.684267	0.844229	0.329962	0.0412014	0.00422542	0.393901	0.928077	0.936497	0.913644	0.453141	0.955877	0.769713	0.984803	0.0294944	0.00593153	3.29835e-05	0.70172	0.57088	0.437009	0.547238	0.00277532	0.0617642	1.95758e-07	1.02213e-12		0.522019	3.21601e-06	0.232281	0.70172	0.284955	0.465145
		df	32	32	32	32	32	32	32	32	32	32	32	32	32	32	32	32	32	32	32	32	32	32	32	32	32	32	32	32	32	32	32	32	32	32	32	32	32	32	32	32	0	32	32	32	32	32	32
	Vitamin B-6 (pyridoxine, pyridoxyl, &amp; pyridoxamine) (mg)	Correlation	-0.0286766	0.037486	0.0482575	-0.0671969	-0.130035	0.141296	0.0722103	0.141331	-0.0546433	-0.0628927	-0.0799431	-0.100713	-0.0835114	-0.23925	-0.267611	-0.148135	-0.273368	-0.0884756	0.0538785	0.191637	-0.0797299	0.0781644	0.125849	0.310557	0.048651	0.0132339	-0.00533176	0.254762	0.352924	-0.123133	-0.294531	0.0518711	0.0313146	0.00816477	0.0746752	-0.0744995	0.15666	0.00899335	-0.0425297	-0.0901337	-0.113695	1	-0.060749	-0.0115591	0.0313146	-0.0368506	0.00109696
		Significance (2-tailed)	0.872101	0.833295	0.786376	0.705733	0.463567	0.425402	0.684863	0.425286	0.758894	0.723821	0.653122	0.570897	0.63867	0.172958	0.125987	0.403107	0.117738	0.618782	0.762171	0.277599	0.65399	0.660373	0.478203	0.0738397	0.784674	0.940785	0.976126	0.145931	0.0406274	0.487825	0.0908559	0.770791	0.860445	0.963447	0.674685	0.675408	0.376269	0.959741	0.811245	0.612196	0.522019		0.732885	0.948268	0.860445	0.836082	0.995087
		df	32	32	32	32	32	32	32	32	32	32	32	32	32	32	32	32	32	32	32	32	32	32	32	32	32	32	32	32	32	32	32	32	32	32	32	32	32	32	32	32	32	0	32	32	32	32	32
	Vitamin B-12 (cobalamin) (mcg)	Correlation	-0.351703	0.31971	0.106504	-0.123218	-0.00775113	0.296438	-0.164734	-0.102769	0.0224751	0.320573	0.0353229	-0.11483	0.0248656	-0.372508	-0.177486	-0.336396	-0.203946	0.18616	0.100385	-0.162562	-0.458192	0.367376	0.288397	0.026673	-0.182775	-0.146378	0.097549	-0.0377509	0.00535387	0.290265	-0.00435282	0.342309	-0.389152	-0.0539889	-0.119641	0.0963075	0.356005	0.203957	0.612863	0.545385	0.705154	-0.060749	1	0.0112011	-0.389152	0.00934909	0.00855129
		Significance (2-tailed)	0.0413764	0.0653003	0.54884	0.48752	0.965298	0.0886864	0.35185	0.563019	0.899601	0.0645373	0.842792	0.517847	0.888986	0.0300376	0.315281	0.051744	0.247301	0.291819	0.572158	0.358323	0.00642847	0.0325651	0.0981103	0.880971	0.30084	0.408769	0.583115	0.832134	0.976027	0.0958556	0.980508	0.0475183	0.0229209	0.761697	0.500341	0.587941	0.0387857	0.247275	0.000116625	0.000850776	3.21601e-06	0.732885		0.949869	0.0229209	0.958149	0.961718
		df	32	32	32	32	32	32	32	32	32	32	32	32	32	32	32	32	32	32	32	32	32	32	32	32	32	32	32	32	32	32	32	32	32	32	32	32	32	32	32	32	32	32	0	32	32	32	32
	Biotin (mcg)	Correlation	-0.105051	0.189087	-0.150762	0.0438771	-0.0147036	-0.241544	-0.0568561	-0.104198	-0.0898436	0.0485018	0.00628313	0.0624189	0.0159541	0.0873512	0.123507	0.0872265	0.155936	-0.0699184	-0.0957558	-0.206716	-0.0968785	-0.0426416	-0.250986	-0.0369229	-0.0539433	-0.0132937	-0.0267852	-0.100137	-0.105914	-0.029098	0.392039	0.22537	-0.0672982	0.075878	-0.0374893	-0.0523509	-0.0504327	-0.0520169	0.035652	0.34439	0.210423	-0.0115591	0.0112011	1	-0.0672982	0.018421	-0.0765543
		Significance (2-tailed)	0.554335	0.284162	0.394724	0.805377	0.934222	0.168752	0.749436	0.557576	0.613347	0.785319	0.971867	0.725821	0.928642	0.623264	0.486494	0.623762	0.378508	0.694376	0.590092	0.2408	0.58572	0.810757	0.152207	0.835765	0.761893	0.940518	0.880474	0.573112	0.551069	0.870237	0.0218414	0.200007	0.705309	0.669738	0.833281	0.768728	0.776984	0.770164	0.841345	0.0460981	0.232281	0.948268	0.949869		0.705309	0.917643	0.666963
		df	32	32	32	32	32	32	32	32	32	32	32	32	32	32	32	32	32	32	32	32	32	32	32	32	32	32	32	32	32	32	32	32	32	32	32	32	32	32	32	32	32	32	32	0	32	32	32
	Beta-Carotene (provitamin A carotenoid) (mcg)	Correlation	0.280305	-0.246315	0.032212	0.266848	-0.258257	-0.0127385	0.535779	0.166056	-0.283271	-0.264093	-0.330741	-0.158028	-0.0706067	0.161798	0.0289488	0.295112	-0.160302	-0.327855	-0.411602	0.268154	0.508249	-0.478829	0.0217963	0.0249038	0.585375	0.45653	-0.229042	-0.0165342	-0.0327938	-0.0175113	-0.064926	-0.00470747	1	0.354035	0.596317	0.202213	0.0611528	-0.0382796	-0.153628	0.036165	-0.0681567	0.0313146	-0.389152	-0.0672982	1	0.0397791	0.0170899
		Significance (2-tailed)	0.108343	0.160237	0.856487	0.127112	0.140292	0.942998	0.0010922	0.347944	0.104503	0.131234	0.0560616	0.372063	0.691515	0.360616	0.870897	0.0901907	0.365132	0.0583717	0.0155822	0.12519	0.00214849	0.00417228	0.902619	0.888816	0.000276222	0.00664864	0.192581	0.926055	0.853922	0.921697	0.715257	0.97892	4.88671e-252	0.0399549	0.000197816	0.251428	0.731175	0.829817	0.385692	0.839092	0.70172	0.860445	0.0229209	0.705309		0.823253	0.923576
		df	32	32	32	32	32	32	32	32	32	32	32	32	32	32	32	32	32	32	32	32	32	32	32	32	32	32	32	32	32	32	32	32	32	32	32	32	32	32	32	32	32	32	32	32	0	32	32
	Alpha-Carotene (provitamin A carotenoid) (mcg)	Correlation	-0.030535	0.143823	0.121589	0.0101708	0.276464	0.0203043	0.00367934	0.147003	0.300912	0.130356	-0.0722885	-0.156598	0.324473	0.389489	0.235548	0.288158	0.397731	0.224798	0.0757763	-0.26884	-0.326078	0.120014	0.0114788	-0.126909	-0.0229682	-0.0420867	-0.0136411	-0.0680199	-0.060296	0.43072	0.311928	0.0710746	0.0397791	-0.00893624	-0.208115	0.258303	0.0735286	0.290798	0.253411	0.253976	0.188782	-0.0368506	0.00934909	0.018421	0.0397791	1	0.443091
		Significance (2-tailed)	0.863887	0.417086	0.493338	0.954475	0.113473	0.909256	0.983524	0.406748	0.0837537	0.462452	0.684539	0.376462	0.0611745	0.0227926	0.179902	0.0984012	0.0198363	0.201183	0.670156	0.124191	0.0598315	0.498997	0.948627	0.474472	0.89741	0.813176	0.938967	0.702292	0.734805	0.0109924	0.0725084	0.689571	0.823253	0.959996	0.237562	0.140219	0.679412	0.0952205	0.148154	0.147221	0.284955	0.836082	0.958149	0.917643	0.823253		0.0086792
		df	32	32	32	32	32	32	32	32	32	32	32	32	32	32	32	32	32	32	32	32	32	32	32	32	32	32	32	32	32	32	32	32	32	32	32	32	32	32	32	32	32	32	32	32	32	0	32
	Beta-Cryptoxanthin (provitamin A carotenoid) (mcg)	Correlation	0.139314	-0.0787718	0.017148	0.197429	0.0219792	-0.00751591	0.0251111	0.0673442	0.224821	-0.0333982	-0.0618164	-0.129414	-0.0285321	0.085462	0.053893	0.0094327	0.105485	0.0591717	-0.0838061	-0.26767	-0.269568	-0.0587482	-0.00466964	0.0217093	0.010451	0.00517344	0.102507	6.90406e-05	0.0485905	0.32353	0.186461	0.145811	0.0170899	-0.171725	-0.157478	0.121087	0.0983523	0.090327	0.134326	0.0622945	0.12958	0.00109696	0.00855129	-0.0765543	0.0170899	0.443091	1
		Significance (2-tailed)	0.431989	0.657893	0.923317	0.263055	0.901806	0.96635	0.887896	0.705116	0.201134	0.85126	0.728367	0.465723	0.87274	0.630825	0.762109	0.957775	0.552691	0.739577	0.637483	0.1259	0.123135	0.741377	0.97909	0.903006	0.953222	0.976834	0.564023	0.999691	0.784936	0.0619748	0.291027	0.410606	0.923576	0.331495	0.373751	0.495137	0.580003	0.611431	0.448814	0.726346	0.465145	0.995087	0.961718	0.666963	0.923576	0.0086792
		df	32	32	32	32	32	32	32	32	32	32	32	32	32	32	32	32	32	32	32	32	32	32	32	32	32	32	32	32	32	32	32	32	32	32	32	32	32	32	32	32	32	32	32	32	32	32	0
	Lutein and/or Zeaxanthin (mcg)	Correlation	0.231326	0.0412288	0.0649581	-0.00895146	0.0702837	0.0508738	0.0297402	0.416192	0.31979	0.252484	-0.0647071	0.29197	-0.0190923	0.0740787	0.146001	-0.0203914	0.072714	0.0655944	0.00464793	0.0637125	-0.0887801	-0.10792	0.0699918	-0.20853	0.0361133	0.00363651	0.0465853	-0.0202284	-0.0403256	0.452795	0.106317	-0.191262	0.137454	0.0618597	0.0511554	0.931142	-0.0197963	0.708122	0.381822	0.0565372	-0.0385593	-0.0513757	-0.025313	-0.137162	0.137454	0.290752	0.240124
		Significance (2-tailed)	0.188061	0.816919	0.715122	0.959928	0.692857	0.775083	0.867398	0.0143554	0.0652293	0.149694	0.716177	0.0938327	0.914653	0.677142	0.409992	0.908869	0.682778	0.712449	0.979187	0.720364	0.61757	0.543507	0.694071	0.236606	0.839319	0.983715	0.793616	0.909594	0.820864	0.00716744	0.549546	0.278556	0.438223	0.728184	0.773871	1.42984e-15	0.911518	2.80192e-06	0.0258606	0.750797	0.828592	0.772922	0.887001	0.439206	0.438223	0.0952749	0.171347
		df	32	32	32	32	32	32	32	32	32	32	32	32	32	32	32	32	32	32	32	32	32	32	32	32	32	32	32	32	32	32	32	32	32	32	32	32	32	32	32	32	32	32	32	32	32	32	32
	Lycopene (mcg)	Correlation	0.28848	-0.0904032	-0.065747	0.277041	-0.145698	-0.175626	0.316222	0.0448183	-0.22965	-0.0355213	-0.185461	0.0162632	0.0876767	-0.128831	-0.0996979	-0.13642	-0.132202	-0.133059	-0.0835028	-0.0603491	-0.0564485	-0.205773	-0.169311	-0.00178139	0.325308	0.337159	-0.0150718	-0.122615	-0.142913	0.0738138	0.111866	0.209782	0.166101	0.0160182	0.025928	-0.103011	0.429192	-0.123737	-0.0785077	0.129193	0.138756	-0.0111071	-0.193379	0.173083	0.166101	0.0275653	0.288754
		Significance (2-tailed)	0.0980094	0.611129	0.711808	0.11269	0.410973	0.320461	0.0684578	0.801285	0.19137	0.84192	0.293669	0.927263	0.621965	0.46775	0.574804	0.441707	0.456083	0.453144	0.638705	0.73458	0.751176	0.243001	0.338441	0.992022	0.0604732	0.0511825	0.932579	0.489669	0.42007	0.678235	0.528781	0.233739	0.347811	0.928356	0.884273	0.562097	0.0113114	0.485674	0.658971	0.466491	0.433854	0.950289	0.27317	0.327627	0.347811	0.877019	0.0976759
		df	32	32	32	32	32	32	32	32	32	32	32	32	32	32	32	32	32	32	32	32	32	32	32	32	32	32	32	32	32	32	32	32	32	32	32	32	32	32	32	32	32	32	32	32	32	32	32
	Boron (mcg)	Correlation	-0.123321	0.0938938	0.0610502	-0.018109	-0.0651294	-0.0270326	0.210329	0.234167	-0.030575	0.0909573	-0.0385422	-0.00437431	0.058009	-0.269375	-0.0308873	-0.322483	-0.0739243	0.0758858	-0.0958402	-0.185897	-0.0758543	0.105418	-0.0388318	0.0681517	0.178448	0.103333	-0.00816232	0.464298	0.437811	0.186202	0.313236	0.310034	0.0307162	0.231167	0.309654	0.152103	0.226104	0.147778	0.343536	0.310039	0.351185	-0.111786	0.316658	0.0213501	0.0307162	-0.0158247	0.095602
		Significance (2-tailed)	0.487156	0.597374	0.731609	0.919033	0.714402	0.879378	0.232495	0.182543	0.863711	0.608937	0.828667	0.980412	0.744522	0.123415	0.862332	0.0628726	0.677779	0.669706	0.589762	0.292513	0.669835	0.552945	0.827399	0.701741	0.312621	0.560869	0.963458	0.005672	0.00961005	0.29171	0.0712555	0.0743532	0.863087	0.188373	0.0747271	0.390481	0.198508	0.404252	0.0466771	0.0743484	0.0416971	0.529077	0.0680566	0.904603	0.863087	0.929219	0.590692
		df	32	32	32	32	32	32	32	32	32	32	32	32	32	32	32	32	32	32	32	32	32	32	32	32	32	32	32	32	32	32	32	32	32	32	32	32	32	32	32	32	32	32	32	32	32	32	32
	Calcium (mg)	Correlation	-0.145318	0.296041	-0.213241	0.172677	-0.0972403	-0.318707	0.0170793	-0.0799998	-0.0632054	0.100129	-0.0315829	0.0727437	0.261031	0.0556772	0.253715	-0.0675521	0.178978	-0.0741817	-0.307209	-0.551036	-0.401653	0.038582	-0.335914	-0.101419	-0.00159166	0.0683196	-0.0639176	0.0833236	-0.00426835	0.428062	0.586053	0.61279	0.00184129	-0.0544635	-0.200906	0.0647127	0.306873	0.00713862	0.312344	0.601577	0.582997	-0.0675946	0.199392	0.512161	0.00184129	0.280837	0.174264
		Significance (2-tailed)	0.412209	0.0891349	0.225942	0.328783	0.584314	0.0661969	0.923623	0.652892	0.722501	0.573144	0.859262	0.682656	0.135931	0.75447	0.147652	0.704247	0.311163	0.676718	0.0771722	0.000731915	0.0185458	0.828492	0.052102	0.568186	0.992872	0.70104	0.7195	0.639428	0.980886	0.0115524	0.00027066	0.000116904	0.991754	0.759664	0.25457	0.716154	0.0775125	0.968039	0.0721074	0.000167758	0.000296546	0.704069	0.258243	0.00195821	0.991754	0.107646	0.324286
		df	32	32	32	32	32	32	32	32	32	32	32	32	32	32	32	32	32	32	32	32	32	32	32	32	32	32	32	32	32	32	32	32	32	32	32	32	32	32	32	32	32	32	32	32	32	32	32
	Chromium (mcg)	Correlation	0.2203	0.0615673	-0.174671	0.281965	-0.221207	-0.14062	0.0358479	0.136151	-0.185892	-0.000748144	-0.0299182	0.0715982	0.129249	-0.227991	-0.0371767	-0.285055	-0.129163	-0.12364	-0.245279	-0.329296	-0.336443	-0.070459	-0.138028	-0.123464	0.030184	0.231799	-0.110564	-0.227847	-0.172495	0.213131	0.445583	0.564614	0.0093698	-0.162514	-0.190677	-0.115429	0.427324	0.141126	0.523751	0.624712	0.788198	-0.0842663	0.368092	0.1262	0.0093698	-0.0292607	0.14852
		Significance (2-tailed)	0.210585	0.729421	0.323139	0.10618	0.208664	0.427643	0.840485	0.442618	0.292527	0.99665	0.866612	0.687399	0.466295	0.194687	0.834652	0.102243	0.466594	0.486019	0.16206	0.057209	0.05171	0.692128	0.436295	0.486646	0.865438	0.187135	0.533617	0.194978	0.3293	0.226187	0.00826712	0.000504227	0.958057	0.358466	0.280058	0.515649	0.011712	0.425966	0.00147812	7.84151e-05	3.12893e-08	0.635629	0.0322025	0.476966	0.958057	0.869518	0.401873
		df	32	32	32	32	32	32	32	32	32	32	32	32	32	32	32	32	32	32	32	32	32	32	32	32	32	32	32	32	32	32	32	32	32	32	32	32	32	32	32	32	32	32	32	32	32	32	32
	Copper (mg)	Correlation	0.371468	0.151776	-0.0688679	0.243834	-0.38254	0.11598	0.111974	0.235222	-0.269534	0.178815	-0.0246483	0.25199	0.134834	-0.469791	-0.270321	-0.456347	-0.473348	-0.22164	-0.234838	0.00870596	-0.210865	-0.0286822	0.133713	-0.181361	0.110641	0.231368	-0.187516	-0.0712801	-0.0785022	0.351496	0.0745719	0.30876	-0.0529007	-0.175182	-0.150718	0.10214	0.275802	0.168704	0.304104	0.456592	0.55005	-0.0384819	0.437409	-0.0434317	-0.0529007	-0.0396829	0.116167
		Significance (2-tailed)	0.0305363	0.391514	0.698752	0.164625	0.0255599	0.513637	0.528379	0.180524	0.123185	0.311611	0.88995	0.150519	0.447084	0.00505818	0.122052	0.00667332	0.00469187	0.207753	0.181256	0.961026	0.23128	0.872076	0.450905	0.304658	0.53333	0.18798	0.288256	0.688719	0.658994	0.0415039	0.67511	0.0756138	0.766366	0.321706	0.394861	0.565423	0.114375	0.3402	0.0803654	0.00664038	0.000751522	0.828931	0.00968426	0.807315	0.766366	0.823674	0.512951
		df	32	32	32	32	32	32	32	32	32	32	32	32	32	32	32	32	32	32	32	32	32	32	32	32	32	32	32	32	32	32	32	32	32	32	32	32	32	32	32	32	32	32	32	32	32	32	32
	Iodine (mcg)	Correlation	-0.0472809	0.2082	-0.175477	0.272146	-0.22834	-0.200767	0.0952871	0.0929001	-0.227285	0.0575304	-0.111818	0.00133761	0.254158	-0.226564	0.0364872	-0.270466	-0.119717	-0.140258	-0.269573	-0.271247	-0.211254	-0.0641849	-0.203149	-0.0992843	0.0914576	0.186364	-0.17559	-0.133065	-0.116855	0.226194	0.490101	0.701998	0.115701	-0.0241745	-0.023823	0.00520592	0.465281	0.103039	0.417697	0.833422	0.828323	-0.188654	0.395058	0.371291	0.115701	0.0406132	0.0555809
		Significance (2-tailed)	0.790602	0.237365	0.320877	0.119454	0.193987	0.254906	0.591921	0.601276	0.19611	0.746561	0.528957	0.99401	0.146921	0.197572	0.837678	0.121844	0.500066	0.428846	0.123129	0.120729	0.230399	0.718374	0.249193	0.5764	0.60696	0.291283	0.320561	0.453122	0.510442	0.198325	0.00325766	3.71675e-06	0.514653	0.892053	0.893613	0.976689	0.00555768	0.561988	0.013971	9.5004e-10	1.48022e-09	0.285288	0.020758	0.0306218	0.514653	0.819608	0.754882
		df	32	32	32	32	32	32	32	32	32	32	32	32	32	32	32	32	32	32	32	32	32	32	32	32	32	32	32	32	32	32	32	32	32	32	32	32	32	32	32	32	32	32	32	32	32	32	32
	Iron (mg)	Correlation	0.203021	0.150536	0.154679	-0.0166932	-0.172415	0.189424	0.290603	0.303985	-0.265958	0.130332	-0.118307	0.161719	-0.0541234	-0.328664	0.00186402	-0.390923	-0.31274	-0.0366971	-0.0641564	0.0804479	-0.121734	0.0688743	0.206539	-0.181042	0.295068	0.327006	-0.1408	0.172695	0.0584848	0.0753174	0.10372	0.128445	0.0409435	0.158796	0.175322	0.214099	0.209105	0.223984	0.251095	0.482811	0.416131	-0.150802	0.368242	0.13065	0.0409435	-0.101784	0.011935
		Significance (2-tailed)	0.2495	0.395438	0.382411	0.925345	0.329528	0.28329	0.0954522	0.0804901	0.128432	0.462537	0.505166	0.360854	0.761121	0.0577165	0.991652	0.0222533	0.0717282	0.836756	0.718494	0.65107	0.492818	0.698726	0.241213	0.305524	0.0902418	0.059066	0.427046	0.328729	0.742497	0.672042	0.559392	0.469096	0.818165	0.369716	0.321311	0.224036	0.235286	0.202862	0.152023	0.00382661	0.0143711	0.394597	0.0321268	0.461435	0.818165	0.566789	0.946588
		df	32	32	32	32	32	32	32	32	32	32	32	32	32	32	32	32	32	32	32	32	32	32	32	32	32	32	32	32	32	32	32	32	32	32	32	32	32	32	32	32	32	32	32	32	32	32	32
	Magnesium (mg)	Correlation	0.263641	0.147623	-0.211241	0.279914	-0.440206	0.00376746	0.0100467	0.179493	-0.231814	0.239412	0.137957	0.299156	0.113631	-0.345103	-0.256847	-0.326864	-0.408674	-0.335089	-0.387491	0.0437581	-0.1228	-0.0939111	0.00837332	0.0391368	-0.00158242	0.0535929	-0.0933616	-0.0523785	0.023062	0.579033	-0.0475633	0.308219	0.05459	-0.281951	-0.241299	0.193893	0.354844	0.22364	0.343525	0.383345	0.419749	0.413042	0.292279	-0.0429419	0.05459	0.0623273	0.0945495
		Significance (2-tailed)	0.13192	0.40475	0.230428	0.108857	0.00917774	0.983129	0.95503	0.309751	0.187106	0.172658	0.436531	0.0856637	0.522255	0.0456198	0.142547	0.0591823	0.01641	0.0527175	0.0235614	0.805895	0.489009	0.597306	0.962514	0.826064	0.992913	0.763395	0.599462	0.768609	0.896993	0.000333392	0.789379	0.0761551	0.759122	0.106199	0.169196	0.271874	0.0394716	0.203574	0.046684	0.0252258	0.0134611	0.0151883	0.0934704	0.809448	0.759122	0.726208	0.594805
		df	32	32	32	32	32	32	32	32	32	32	32	32	32	32	32	32	32	32	32	32	32	32	32	32	32	32	32	32	32	32	32	32	32	32	32	32	32	32	32	32	32	32	32	32	32	32	32
	Manganese (mg)	Correlation	0.235819	0.260643	-0.0964035	0.24902	-0.300091	-0.039995	0.207702	0.284259	-0.193226	-0.0620337	-0.0798094	0.158508	0.107976	-0.194835	-0.046585	-0.212191	-0.174909	-0.214219	-0.380687	-0.122868	-0.157768	-0.142588	-0.0281015	-0.0712999	0.199997	0.313297	-0.109448	-0.158942	-0.159138	0.244099	0.307013	0.505734	0.304531	-0.199376	-0.111486	0.128446	0.296821	0.228907	0.390267	0.7372	0.711183	-0.105476	0.227352	0.146359	0.304531	0.0561229	0.0746699
		Significance (2-tailed)	0.179387	0.136534	0.587567	0.15555	0.084643	0.822309	0.238514	0.103247	0.273557	0.727448	0.653666	0.370593	0.543297	0.269506	0.793617	0.228291	0.322472	0.223771	0.0263427	0.488768	0.372862	0.42114	0.874645	0.688636	0.256771	0.0711972	0.537781	0.369269	0.368671	0.164152	0.0773709	0.00227915	0.0799206	0.258281	0.530189	0.469092	0.0882561	0.192852	0.0224988	6.60419e-07	2.42639e-06	0.552727	0.195974	0.408832	0.0799206	0.752566	0.674706
		df	32	32	32	32	32	32	32	32	32	32	32	32	32	32	32	32	32	32	32	32	32	32	32	32	32	32	32	32	32	32	32	32	32	32	32	32	32	32	32	32	32	32	32	32	32	32	32
	Molybdenum (mcg)	Correlation	0.165367	0.0739891	-0.218187	0.327443	-0.225712	-0.230321	0.0643124	0.113429	-0.212967	-0.0237423	-0.0605387	0.0368526	0.20318	-0.143244	0.0523701	-0.212949	-0.0754564	-0.167294	-0.29329	-0.321219	-0.26543	-0.134164	-0.228989	-0.118959	0.0622643	0.242797	-0.148105	-0.261547	-0.210487	0.216451	0.504443	0.637041	0.118593	-0.136135	-0.158276	-0.0901586	0.47261	0.116407	0.472163	0.705833	0.798286	-0.115562	0.275824	0.235069	0.118593	0.026481	0.122912
		Significance (2-tailed)	0.349975	0.677512	0.215105	0.0587079	0.199308	0.190042	0.717838	0.523002	0.226555	0.893971	0.733776	0.836074	0.249121	0.418983	0.768645	0.226594	0.67147	0.344309	0.0922898	0.0639703	0.129221	0.449366	0.192687	0.502805	0.726474	0.166484	0.403203	0.13513	0.232136	0.218867	0.00234886	5.09763e-05	0.504127	0.44267	0.371305	0.612098	0.00476587	0.512077	0.00481124	3.11664e-06	1.54994e-08	0.515164	0.114345	0.180815	0.504127	0.881822	0.48861
		df	32	32	32	32	32	32	32	32	32	32	32	32	32	32	32	32	32	32	32	32	32	32	32	32	32	32	32	32	32	32	32	32	32	32	32	32	32	32	32	32	32	32	32	32	32	32	32
	Phosphorus (mg)	Correlation	0.110164	0.684715	-0.117605	0.0903649	-0.139	-0.156097	0.0663785	0.201841	0.144407	0.0115635	-0.150147	0.178484	0.372385	-0.0381394	0.0207717	-0.0944618	0.0418282	-0.0873251	-0.231095	-0.47459	-0.499262	0.0960126	-0.167456	-0.113597	0.0159754	0.138909	0.110327	0.013256	-0.0147012	0.187743	0.487404	0.325973	-0.0802348	-0.0692232	-0.221648	0.134104	0.0218599	0.135867	0.200988	0.508067	0.481614	-0.125143	0.112702	0.398934	-0.0802348	0.360938	0.136168
		Significance (2-tailed)	0.535109	7.9554e-06	0.507713	0.611281	0.433039	0.37801	0.70916	0.25232	0.415177	0.948249	0.396677	0.312523	0.0300965	0.830431	0.907177	0.595148	0.814304	0.623368	0.188515	0.00456948	0.00264773	0.58909	0.343837	0.52238	0.928547	0.433341	0.5345	0.940686	0.934233	0.287662	0.00345896	0.0599188	0.651936	0.697271	0.207736	0.44957	0.902336	0.443579	0.254373	0.00215773	0.00392778	0.480694	0.525686	0.0194329	0.651936	0.0359786	0.442559
		df	32	32	32	32	32	32	32	32	32	32	32	32	32	32	32	32	32	32	32	32	32	32	32	32	32	32	32	32	32	32	32	32	32	32	32	32	32	32	32	32	32	32	32	32	32	32	32
	Potassium (mg)	Correlation	0.47877	0.330546	-0.396332	0.405123	-0.544429	-0.313117	0.083957	0.320593	-0.227637	0.00367711	0.15394	0.508446	0.354691	-0.275334	-0.23486	-0.290291	-0.363252	-0.48204	-0.520263	-0.217778	-0.137629	-0.334321	-0.297284	-0.302239	0.0457491	0.219308	-0.179197	-0.0247619	-0.0430555	0.2845	0.143699	0.0721975	0.113653	-0.119937	-0.11555	0.263116	-0.0451668	0.160553	0.149147	0.205805	0.275479	-0.127717	0.0423183	0.0167685	0.113653	0.136154	0.131184
		Significance (2-tailed)	0.00417759	0.0562148	0.0203144	0.0174631	0.000872489	0.0713681	0.636875	0.0645197	0.1954	0.983534	0.384716	0.00213851	0.0395624	0.115016	0.181216	0.0958245	0.0347198	0.00389151	0.00161037	0.215987	0.437633	0.0532965	0.0877373	0.0823322	0.797242	0.212698	0.310562	0.889445	0.808954	0.102942	0.417491	0.684916	0.522177	0.499274	0.515209	0.132719	0.799771	0.364374	0.399863	0.242927	0.114817	0.47164	0.812166	0.92501	0.522177	0.442606	0.45959
		df	32	32	32	32	32	32	32	32	32	32	32	32	32	32	32	32	32	32	32	32	32	32	32	32	32	32	32	32	32	32	32	32	32	32	32	32	32	32	32	32	32	32	32	32	32	32	32
	Selenium (mcg)	Correlation	0.173194	0.343961	0.069626	-0.0431201	0.0562327	0.067536	0.0296078	0.152483	0.149861	-0.119815	-0.0712413	-0.0415125	0.147921	0.181741	0.204337	0.134684	0.176051	0.0788238	-0.128535	-0.39898	-0.381035	0.198419	0.0567065	0.0332197	0.0123327	0.0413845	0.157521	-0.0946407	-0.00815592	0.131266	0.492851	0.456966	0.0581072	-0.00837513	-0.178648	-0.00610629	0.240325	0.1367	0.424336	0.623341	0.674896	-0.104727	0.249969	0.0714381	0.0581072	0.278853	0.120327
		Significance (2-tailed)	0.327314	0.0463879	0.695594	0.808672	0.752097	0.704314	0.867983	0.389286	0.397588	0.499715	0.68888	0.815681	0.403792	0.303629	0.246377	0.447594	0.319273	0.657682	0.468784	0.0194174	0.0261941	0.260619	0.750074	0.852046	0.944811	0.816239	0.373618	0.594448	0.963487	0.459308	0.00306291	0.00659028	0.744104	0.962506	0.312071	0.972659	0.170976	0.440761	0.0123775	8.21663e-05	1.19874e-05	0.555565	0.153929	0.688063	0.744104	0.110261	0.497868
		df	32	32	32	32	32	32	32	32	32	32	32	32	32	32	32	32	32	32	32	32	32	32	32	32	32	32	32	32	32	32	32	32	32	32	32	32	32	32	32	32	32	32	32	32	32	32	32
	Silicon (mg)	Correlation	-0.190796	0.154609	-0.199491	0.230541	-0.099856	-0.28303	0.0374312	-0.0682499	-0.132777	0.0106668	-0.0914311	-0.125662	0.294925	0.111633	0.204767	0.0733364	0.0974394	-0.146042	-0.241364	-0.170477	-0.0297178	-0.15134	-0.28879	-0.00628307	0.0406003	0.0660718	-0.119371	-0.218763	-0.196721	0.171946	0.389299	0.535499	0.247712	-0.0288029	-0.0343732	0.0419951	0.381609	0.0311066	0.206967	0.625933	0.508919	-0.135843	0.0787701	0.439886	0.247712	0.17709	-0.0179793
		Significance (2-tailed)	0.279752	0.382627	0.258001	0.189607	0.574195	0.104811	0.833536	0.701331	0.45411	0.952257	0.607064	0.478859	0.0904045	0.529643	0.245363	0.680206	0.583541	0.409856	0.169078	0.335076	0.867498	0.392892	0.0976322	0.971867	0.819664	0.710446	0.501316	0.213866	0.264806	0.330865	0.0228645	0.00110007	0.157804	0.871542	0.846968	0.813575	0.0259505	0.861363	0.240218	7.52021e-05	0.0021148	0.44366	0.657901	0.00923461	0.157804	0.316377	0.919611
		df	32	32	32	32	32	32	32	32	32	32	32	32	32	32	32	32	32	32	32	32	32	32	32	32	32	32	32	32	32	32	32	32	32	32	32	32	32	32	32	32	32	32	32	32	32	32	32
	Sodium (mg)	Correlation	-0.299871	0.361678	0.15333	-0.114287	0.277988	-0.00960313	0.0370813	-0.0244699	0.524291	0.0696136	-0.442147	-0.23817	-0.0237009	-0.0444816	-0.0635006	-0.0456833	0.270593	0.357745	0.218472	-0.398227	-0.392925	0.334887	-0.0369462	0.110152	0.0151338	-0.045926	0.423404	-0.0404542	0.0655211	0.130347	0.381768	0.174835	-0.114516	0.243004	0.123776	0.170759	0.0811102	0.0564794	0.0532295	0.0817066	0.0516954	-0.117056	-0.00895073	0.160608	-0.114516	0.298799	0.355545
		Significance (2-tailed)	0.0848817	0.0355722	0.386626	0.519841	0.111415	0.957013	0.83507	0.890741	0.00145853	0.695645	0.00883963	0.174964	0.894155	0.802748	0.721257	0.797528	0.121662	0.0377761	0.214491	0.0196692	0.0215187	0.0528694	0.835663	0.535154	0.932302	0.796475	0.0125916	0.820302	0.712757	0.462484	0.0258837	0.322678	0.519	0.166113	0.485535	0.334264	0.648381	0.751044	0.764954	0.645964	0.771546	0.509708	0.959931	0.364207	0.519	0.086057	0.0390561
		df	32	32	32	32	32	32	32	32	32	32	32	32	32	32	32	32	32	32	32	32	32	32	32	32	32	32	32	32	32	32	32	32	32	32	32	32	32	32	32	32	32	32	32	32	32	32	32
	Zinc (mg)	Correlation	0.107522	0.170699	-0.173515	0.340095	-0.367139	-0.0528405	0.0572084	-0.0646015	-0.232155	0.441188	-0.0437524	0.299906	0.105294	-0.299574	-0.195767	-0.2587	-0.303789	-0.260967	-0.380319	-0.137572	-0.0551232	-0.0261507	-0.0442056	-0.127651	0.0815739	0.118767	-0.117082	-0.245091	-0.226093	0.578761	0.159263	0.368793	0.0579929	-0.047984	-0.103095	0.0966387	0.318616	-0.0652117	0.105777	0.391176	0.395688	-0.0837896	0.244108	0.104351	0.0579929	-0.0401967	-0.0393648
		Significance (2-tailed)	0.545005	0.334437	0.326403	0.0490666	0.0326858	0.766624	0.747934	0.716621	0.186439	0.0090055	0.80592	0.0848441	0.553415	0.0852064	0.267175	0.139588	0.0806953	0.136029	0.0265004	0.437826	0.756839	0.883286	0.803948	0.471872	0.646502	0.503498	0.509616	0.162392	0.198531	0.000336072	0.36829	0.0318505	0.744591	0.787559	0.561776	0.586652	0.0662784	0.714056	0.551586	0.0221593	0.0205374	0.637549	0.164137	0.556992	0.744591	0.821428	0.825066
		df	32	32	32	32	32	32	32	32	32	32	32	32	32	32	32	32	32	32	32	32	32	32	32	32	32	32	32	32	32	32	32	32	32	32	32	32	32	32	32	32	32	32	32	32	32	32	32
	Tryptophan (g)	Correlation	-0.145054	0.869478	0.0938257	-0.269286	0.077276	0.0314838	0.0721979	0.247261	0.487792	-0.0422454	-0.162733	0.0853803	0.161458	-0.0132538	0.0713981	-0.0734425	0.237195	0.166198	-0.102006	-0.472005	-0.477393	0.43575	-0.00975662	0.294216	-0.00840684	-0.00452683	0.47399	0.346663	0.405812	0.225394	0.431035	0.403159	-0.146627	-0.0212908	-0.110501	0.198357	-0.0192774	0.148595	0.238059	0.366767	0.345983	-0.0455677	0.144602	0.182478	-0.146627	0.211798	-0.0209775
		Significance (2-tailed)	0.413068	2.51857e-11	0.597641	0.123543	0.664006	0.859699	0.684914	0.158586	0.00342935	0.812484	0.357812	0.631153	0.36164	0.940696	0.688229	0.679768	0.176789	0.347527	0.565939	0.00482737	0.00430332	0.00999573	0.956327	0.0912185	0.962364	0.979729	0.00462821	0.0445862	0.0172543	0.199958	0.0109276	0.0180693	0.407963	0.904867	0.533854	0.260773	0.913828	0.401631	0.175172	0.0328762	0.0450346	0.79803	0.414538	0.301637	0.407963	0.229173	0.906261
		df	32	32	32	32	32	32	32	32	32	32	32	32	32	32	32	32	32	32	32	32	32	32	32	32	32	32	32	32	32	32	32	32	32	32	32	32	32	32	32	32	32	32	32	32	32	32	32
	Threonine (g)	Correlation	-0.244562	0.979727	0.218215	-0.407356	0.14775	0.203882	0.0330456	0.179517	0.50133	0.089685	-0.125201	0.0263933	0.0725405	-0.0546716	-0.00428287	-0.0492053	0.196918	0.257923	0.0542759	-0.487483	-0.562966	0.611454	0.158353	0.321679	-0.0476703	-0.0456576	0.496206	0.322197	0.405527	0.0992381	0.236603	0.350549	-0.2763	0.0961847	-0.0694951	0.155323	-0.0519803	0.0765452	0.206579	0.361072	0.345458	0.0523214	0.341179	0.168207	-0.2763	0.199978	-0.0530877
		Significance (2-tailed)	0.16333	6.46931e-24	0.215044	0.0167944	0.404343	0.247454	0.852813	0.309685	0.00252469	0.613975	0.480486	0.882211	0.683496	0.758772	0.980821	0.78228	0.264317	0.140824	0.760467	0.00345288	0.000528015	0.00012213	0.371067	0.0635693	0.788916	0.79764	0.00283908	0.0631198	0.0173405	0.576578	0.177904	0.0420942	0.113695	0.58842	0.696139	0.380408	0.770321	0.667	0.24112	0.0359046	0.0453831	0.768855	0.0483035	0.341645	0.113695	0.256816	0.765563
		df	32	32	32	32	32	32	32	32	32	32	32	32	32	32	32	32	32	32	32	32	32	32	32	32	32	32	32	32	32	32	32	32	32	32	32	32	32	32	32	32	32	32	32	32	32	32	32
	Isoleucine (g)	Correlation	-0.231377	0.976613	0.160542	-0.359097	0.120722	0.154451	-0.021379	0.122572	0.492072	0.110744	-0.100183	0.0337981	0.123143	-0.05386	-0.0196743	-0.0469696	0.187965	0.224313	0.0329351	-0.530836	-0.598647	0.582911	0.110882	0.27513	-0.0997073	-0.07908	0.490905	0.267124	0.34332	0.108138	0.281429	0.353551	-0.320753	0.0568616	-0.121624	0.126983	-0.0613478	0.0547347	0.207406	0.366937	0.363736	0.0328516	0.34918	0.216386	-0.320753	0.180513	-0.0498776
		Significance (2-tailed)	0.187962	6.22059e-23	0.364406	0.037006	0.496447	0.383122	0.904475	0.489822	0.00311706	0.53295	0.572935	0.849499	0.487789	0.76225	0.912061	0.791951	0.287082	0.202181	0.8533	0.0012385	0.000183955	0.000297302	0.532434	0.115297	0.574768	0.656637	0.00319961	0.126703	0.0468241	0.542689	0.106875	0.0402471	0.0643786	0.749413	0.493212	0.474211	0.730349	0.758502	0.2392	0.0327895	0.0344613	0.853668	0.042959	0.219009	0.0643786	0.306963	0.779378
		df	32	32	32	32	32	32	32	32	32	32	32	32	32	32	32	32	32	32	32	32	32	32	32	32	32	32	32	32	32	32	32	32	32	32	32	32	32	32	32	32	32	32	32	32	32	32	32
	Leucine (g)	Correlation	-0.242086	0.980738	0.156577	-0.354003	0.0841496	0.157286	0.00966936	0.154828	0.427878	0.0761421	-0.129867	0.0598744	0.123712	-0.0732216	-0.0104105	-0.0663453	0.159471	0.193157	-0.00754528	-0.517331	-0.564728	0.562052	0.11451	0.272604	-0.0712852	-0.0391177	0.431182	0.28594	0.360473	0.0717888	0.272857	0.377899	-0.273078	0.0680969	-0.101306	0.113378	-0.0670257	0.0419254	0.193272	0.401663	0.392991	0.0347237	0.343932	0.223986	-0.273078	0.17955	-0.0659779
		Significance (2-tailed)	0.167768	2.87283e-24	0.376527	0.0399744	0.636099	0.374341	0.956717	0.381948	0.011592	0.668654	0.464148	0.736593	0.485763	0.68068	0.953403	0.709299	0.367658	0.273732	0.966219	0.00172942	0.000502618	0.000541622	0.519022	0.118808	0.688697	0.826147	0.0108976	0.101136	0.0362359	0.686609	0.118454	0.0275579	0.118143	0.70197	0.56862	0.523189	0.706449	0.813879	0.273441	0.0185427	0.0214946	0.845426	0.046408	0.202858	0.118143	0.309594	0.71084
		df	32	32	32	32	32	32	32	32	32	32	32	32	32	32	32	32	32	32	32	32	32	32	32	32	32	32	32	32	32	32	32	32	32	32	32	32	32	32	32	32	32	32	32	32	32	32	32
	Lysine (g)	Correlation	-0.2775	0.963497	0.197006	-0.413989	0.14019	0.202722	-0.0246407	0.132545	0.430382	0.128531	-0.0440206	0.0456491	0.0557375	-0.0613969	-0.0277368	-0.0344275	0.180071	0.24665	0.0717965	-0.526774	-0.57306	0.628837	0.157133	0.26311	-0.101687	-0.0754514	0.419289	0.289183	0.364271	0.0409668	0.190812	0.342876	-0.331477	0.117881	-0.0822843	0.105552	-0.0789078	0.0252613	0.1844	0.359722	0.348941	0.0419125	0.397441	0.168523	-0.331477	0.169593	-0.0923103
		Significance (2-tailed)	0.112071	7.03029e-20	0.2641	0.0149337	0.429071	0.250211	0.889983	0.454907	0.0110625	0.468798	0.804753	0.797677	0.754213	0.730141	0.87626	0.846729	0.308169	0.159651	0.686577	0.00137131	0.000396637	6.80329e-05	0.374813	0.132728	0.56716	0.671491	0.013574	0.0971561	0.0341768	0.818063	0.279711	0.0471279	0.0554834	0.506708	0.643626	0.552438	0.657339	0.88723	0.296488	0.0366549	0.0431116	0.813936	0.0199345	0.340727	0.0554834	0.337623	0.603597
		df	32	32	32	32	32	32	32	32	32	32	32	32	32	32	32	32	32	32	32	32	32	32	32	32	32	32	32	32	32	32	32	32	32	32	32	32	32	32	32	32	32	32	32	32	32	32	32
	Methionine (g)	Correlation	-0.303304	0.954843	0.222957	-0.446286	0.190229	0.223249	-0.0536397	0.10492	0.510359	0.125835	-0.0815667	-0.0233844	0.0732494	-0.0424205	-0.00773754	-0.0268054	0.209098	0.293725	0.128643	-0.506594	-0.605784	0.65332	0.176388	0.313507	-0.1331	-0.130169	0.516583	0.273629	0.378208	0.032123	0.204597	0.316115	-0.369074	0.11906	-0.0824956	0.108975	-0.0779268	0.0592342	0.229446	0.358747	0.354155	0.0884789	0.430084	0.20279	-0.369074	0.184462	-0.0629887
		Significance (2-tailed)	0.0812039	1.98717e-18	0.204994	0.00815406	0.281209	0.204386	0.763195	0.554831	0.00204394	0.478249	0.646531	0.895561	0.680565	0.81172	0.965359	0.880385	0.235303	0.0917847	0.468405	0.00223373	0.000146731	2.80299e-05	0.318333	0.070998	0.453003	0.463102	0.00176098	0.117373	0.0274209	0.856879	0.245763	0.068557	0.0317104	0.50244	0.642772	0.539549	0.661344	0.739312	0.191777	0.0372041	0.0398833	0.618769	0.0111243	0.25005	0.0317104	0.296322	0.723416
		df	32	32	32	32	32	32	32	32	32	32	32	32	32	32	32	32	32	32	32	32	32	32	32	32	32	32	32	32	32	32	32	32	32	32	32	32	32	32	32	32	32	32	32	32	32	32	32
	Cystine (g)	Correlation	-0.163957	0.916243	0.296513	-0.406631	0.10162	0.392169	0.0286826	0.16836	0.483006	0.118895	-0.221839	-0.0467194	-0.0556851	-0.113863	-0.110121	-0.0404156	0.0510942	0.239771	0.0506927	-0.323791	-0.532659	0.577931	0.362993	0.335129	-0.0257643	-0.0686352	0.504442	0.222294	0.329156	0.121779	0.170396	0.264418	-0.189338	0.0760686	-0.019317	0.254567	-0.0474	0.190532	0.273685	0.373789	0.355205	0.134391	0.428643	0.163667	-0.189338	0.12235	0.034696
		Significance (2-tailed)	0.354158	2.94499e-14	0.0886022	0.0170091	0.567416	0.0217937	0.872074	0.3412	0.00381037	0.503034	0.207335	0.793035	0.754437	0.521401	0.535269	0.820471	0.774134	0.171996	0.775864	0.0617521	0.00118266	0.000344335	0.0348588	0.0526877	0.884999	0.699723	0.00234891	0.20638	0.0573211	0.492657	0.335309	0.130743	0.283512	0.668956	0.913652	0.14625	0.790086	0.28043	0.117296	0.0294326	0.0392571	0.448593	0.0114279	0.355021	0.283512	0.490616	0.845548
		df	32	32	32	32	32	32	32	32	32	32	32	32	32	32	32	32	32	32	32	32	32	32	32	32	32	32	32	32	32	32	32	32	32	32	32	32	32	32	32	32	32	32	32	32	32	32	32
	Phenylalanine (g)	Correlation	-0.130834	0.976462	0.154788	-0.317472	0.0725982	0.167608	0.0190417	0.162919	0.458902	0.0503331	-0.161394	0.0642985	0.112897	-0.0526225	-0.00612587	-0.0442001	0.157531	0.173472	-0.0333942	-0.47367	-0.550668	0.508944	0.130999	0.262827	-0.0550709	-0.0278201	0.466569	0.205667	0.288298	0.101877	0.294422	0.34654	-0.216401	0.0102496	-0.137307	0.147773	-0.0992755	0.089005	0.216263	0.422153	0.410103	0.0232274	0.306852	0.261418	-0.216401	0.191391	-0.0183798
		Significance (2-tailed)	0.4608	6.89129e-23	0.38207	0.0673126	0.683258	0.343393	0.914878	0.357252	0.00633627	0.777413	0.361833	0.717896	0.524963	0.767561	0.972571	0.803972	0.37359	0.326525	0.851278	0.00465985	0.000739183	0.00211353	0.460231	0.133161	0.757063	0.875891	0.00541092	0.24325	0.0982301	0.566432	0.0909815	0.0446671	0.218976	0.954122	0.438718	0.404268	0.576434	0.616676	0.219278	0.0128835	0.0160017	0.896259	0.0775337	0.135331	0.218976	0.278226	0.917827
		df	32	32	32	32	32	32	32	32	32	32	32	32	32	32	32	32	32	32	32	32	32	32	32	32	32	32	32	32	32	32	32	32	32	32	32	32	32	32	32	32	32	32	32	32	32	32	32
	Tyrosine (g)	Correlation	-0.229657	0.94002	0.110589	-0.306479	0.132507	0.0878931	-0.0537939	0.101453	0.494337	0.0925277	-0.120254	0.0453081	0.202213	0.0294553	0.0508071	0.0172947	0.258555	0.206471	-0.00884937	-0.541603	-0.576988	0.489281	0.0490952	0.229085	-0.131843	-0.0990349	0.447263	0.205888	0.263854	0.125365	0.367022	0.342139	-0.276434	-0.00748688	-0.170891	0.123427	-0.10057	0.0818031	0.239513	0.4011	0.404276	-0.0118724	0.303404	0.287033	-0.276434	0.236982	-0.06118
		Significance (2-tailed)	0.191357	1.67566e-16	0.533524	0.077914	0.455037	0.621102	0.762533	0.568057	0.00296198	0.602741	0.498131	0.799157	0.251429	0.868658	0.775371	0.922663	0.139818	0.24137	0.960385	0.000939532	0.000353954	0.00331777	0.782755	0.192495	0.45732	0.577363	0.00799891	0.242733	0.131595	0.479909	0.0327456	0.0476355	0.113513	0.96648	0.333884	0.486779	0.571447	0.645573	0.172472	0.0187234	0.0177223	0.946868	0.0810994	0.0997807	0.113513	0.17719	0.731059
		df	32	32	32	32	32	32	32	32	32	32	32	32	32	32	32	32	32	32	32	32	32	32	32	32	32	32	32	32	32	32	32	32	32	32	32	32	32	32	32	32	32	32	32	32	32	32	32
	Valine (g)	Correlation	-0.200128	0.974491	0.152161	-0.343853	0.0846915	0.168002	-0.0106088	0.140027	0.435824	0.0995987	-0.127744	0.0794266	0.143165	-0.0481605	0.0294647	-0.0611075	0.151949	0.187551	-0.00668951	-0.494112	-0.588247	0.536023	0.13009	0.234715	-0.0870653	-0.0488643	0.422109	0.246518	0.306793	0.0951627	0.279555	0.334116	-0.288909	0.0365382	-0.138583	0.147402	-0.0734217	0.0802222	0.224571	0.401292	0.404388	0.0420675	0.360666	0.247552	-0.288909	0.188428	-0.0542708
		Significance (2-tailed)	0.256454	2.45904e-22	0.390299	0.0464614	0.633919	0.342242	0.952516	0.429615	0.00998167	0.575187	0.471546	0.655224	0.419243	0.786795	0.868616	0.731366	0.390969	0.288164	0.970048	0.00297707	0.000253339	0.00108539	0.463375	0.181492	0.624406	0.783753	0.0128941	0.159883	0.0775938	0.592407	0.109331	0.0534517	0.0974883	0.837454	0.434433	0.405464	0.679854	0.651987	0.20165	0.0186614	0.0176878	0.81326	0.0361286	0.158082	0.0974883	0.285874	0.760489
		df	32	32	32	32	32	32	32	32	32	32	32	32	32	32	32	32	32	32	32	32	32	32	32	32	32	32	32	32	32	32	32	32	32	32	32	32	32	32	32	32	32	32	32	32	32	32	32
	Arginine (g)	Correlation	0.163768	0.783809	0.30636	-0.303578	-0.0230307	0.429284	0.173411	0.287603	0.311209	0.109587	-0.0691922	0.0298377	0.0215834	-0.175466	-0.226305	-0.0561091	-0.0957184	0.094595	0.00831421	-0.180357	-0.373052	0.471786	0.408528	0.303413	0.122398	0.0824295	0.377631	0.190697	0.285011	0.0624587	-0.0833577	0.232134	-0.109858	-0.0134451	-0.0660522	0.143789	-0.148597	0.109216	0.134632	0.354238	0.314273	0.144696	0.335994	0.0149106	-0.109858	0.128478	0.0264939
		Significance (2-tailed)	0.35472	4.19797e-08	0.078035	0.0809166	0.897132	0.0112921	0.326697	0.09908	0.0732042	0.537261	0.697401	0.866968	0.903565	0.320908	0.198099	0.752625	0.590238	0.594627	0.962779	0.307389	0.0297794	0.00484984	0.0164524	0.0810892	0.490444	0.643039	0.027677	0.280006	0.102299	0.725653	0.63929	0.18648	0.53625	0.939842	0.710528	0.417195	0.401623	0.53865	0.447771	0.0398333	0.070274	0.414233	0.0520426	0.933299	0.53625	0.46898	0.881765
		df	32	32	32	32	32	32	32	32	32	32	32	32	32	32	32	32	32	32	32	32	32	32	32	32	32	32	32	32	32	32	32	32	32	32	32	32	32	32	32	32	32	32	32	32	32	32	32
	Histidine (g)	Correlation	-0.268818	0.966737	0.299636	-0.460554	0.182421	0.299699	0.0558939	0.112076	0.451419	0.124385	-0.106493	0.0229586	-0.0484055	-0.0670488	0.000446291	-0.0456294	0.186243	0.306491	0.106642	-0.481767	-0.569269	0.672445	0.256322	0.314094	-0.0155537	-0.0212543	0.48847	0.268468	0.344199	0.00477119	0.148583	0.325388	-0.291919	0.143164	-0.0428453	0.0690929	-0.0907733	-0.0177838	0.159707	0.389327	0.368063	0.0616291	0.415459	0.208749	-0.291919	0.139725	-0.063645
		Significance (2-tailed)	0.124222	1.626e-20	0.0851386	0.0061262	0.301793	0.0850697	0.753544	0.528003	0.00736703	0.483376	0.54888	0.897453	0.785736	0.706353	0.998001	0.797762	0.291601	0.0779019	0.548318	0.00391475	0.000442107	1.32477e-05	0.143393	0.0704422	0.930428	0.905029	0.00337811	0.124733	0.0462269	0.978635	0.401669	0.060406	0.0938929	0.419246	0.809869	0.697814	0.609664	0.920483	0.366938	0.0228541	0.032217	0.729159	0.0145455	0.236104	0.0938929	0.43062	0.720648
		df	32	32	32	32	32	32	32	32	32	32	32	32	32	32	32	32	32	32	32	32	32	32	32	32	32	32	32	32	32	32	32	32	32	32	32	32	32	32	32	32	32	32	32	32	32	32	32
	Alanine (g)	Correlation	-0.250881	0.940856	0.318292	-0.470859	0.145639	0.372328	0.0394684	0.15562	0.46531	0.141637	-0.0916191	-0.0465671	-0.0180158	-0.146364	-0.161944	-0.060339	0.0861835	0.286025	0.136965	-0.427263	-0.570911	0.697977	0.328473	0.369577	-0.0331208	-0.0665805	0.514208	0.293925	0.408764	0.00179755	0.0517202	0.307228	-0.317545	0.132262	-0.0314669	0.0982758	-0.0842727	0.0469372	0.187161	0.341334	0.323799	0.154628	0.454014	0.0854173	-0.317545	0.146411	-0.0486421
		Significance (2-tailed)	0.152383	1.34679e-16	0.0665704	0.00494566	0.411165	0.0301236	0.824613	0.379487	0.00555435	0.424275	0.606322	0.793695	0.919449	0.408814	0.360178	0.734623	0.627933	0.10103	0.43987	0.0117252	0.000421868	4.45755e-06	0.0578708	0.0314606	0.852482	0.708314	0.00186466	0.0915545	0.0163841	0.99195	0.77144	0.0771523	0.0672464	0.455877	0.859773	0.580298	0.635604	0.792091	0.289186	0.0481954	0.0617455	0.382569	0.00699439	0.631004	0.0672464	0.408664	0.784713
		df	32	32	32	32	32	32	32	32	32	32	32	32	32	32	32	32	32	32	32	32	32	32	32	32	32	32	32	32	32	32	32	32	32	32	32	32	32	32	32	32	32	32	32	32	32	32	32
	Aspartic Acid (g)	Correlation	-0.0933849	0.957449	0.236409	-0.356229	0.0395817	0.274101	0.126517	0.247344	0.418673	0.0309694	-0.133325	0.03427	0.0298102	-0.13501	-0.131926	-0.0750156	0.0667782	0.164706	-0.0194386	-0.386161	-0.462044	0.553894	0.235428	0.336784	0.0499807	0.0519569	0.444505	0.282522	0.381637	0.0725119	0.091924	0.322274	-0.169282	0.0565971	-0.0451193	0.14214	-0.111153	0.0460025	0.1319	0.336454	0.312016	0.0593638	0.295957	0.0664224	-0.169282	0.172928	-0.00331923
		Significance (2-tailed)	0.599371	7.82111e-19	0.17827	0.0386546	0.824117	0.116717	0.475848	0.158442	0.0137265	0.861969	0.452232	0.847422	0.867089	0.446486	0.457032	0.673283	0.707485	0.351931	0.91311	0.024085	0.00594186	0.00067759	0.180131	0.051458	0.778933	0.770422	0.00844322	0.105462	0.025939	0.683615	0.60512	0.0630531	0.338524	0.750541	0.799977	0.422615	0.531427	0.796143	0.457123	0.0517015	0.0724233	0.738761	0.0892302	0.708976	0.338524	0.328067	0.985136
		df	32	32	32	32	32	32	32	32	32	32	32	32	32	32	32	32	32	32	32	32	32	32	32	32	32	32	32	32	32	32	32	32	32	32	32	32	32	32	32	32	32	32	32	32	32	32	32
	Glutamic Acid (g)	Correlation	-0.102391	0.899968	-0.0102433	-0.16953	-0.0674621	-0.00409212	0.000256285	0.111399	0.263628	0.0895866	-0.225112	0.207519	0.157076	-0.114181	0.0268328	-0.139191	0.0798407	0.0219395	-0.169654	-0.494613	-0.492538	0.374549	-0.0370026	0.169088	-0.0624573	0.00283184	0.341446	0.133106	0.199953	0.15651	0.370444	0.377719	-0.171262	-0.00312296	-0.172183	0.131101	-0.0324143	0.0559936	0.171204	0.433824	0.405757	0.0207006	0.201137	0.399106	-0.171262	0.125238	-0.0555192
		Significance (2-tailed)	0.564466	4.47651e-13	0.954151	0.337806	0.704623	0.981675	0.998852	0.530513	0.131939	0.614366	0.200536	0.238937	0.374989	0.52023	0.880263	0.4324	0.653539	0.901982	0.337448	0.00294355	0.00308455	0.029078	0.835415	0.339085	0.725659	0.987318	0.0481174	0.452984	0.256877	0.376734	0.0310344	0.0276379	0.332819	0.986015	0.330187	0.459876	0.855595	0.753118	0.332986	0.0103679	0.0172711	0.907493	0.254012	0.0193755	0.332819	0.480357	0.755146
		df	32	32	32	32	32	32	32	32	32	32	32	32	32	32	32	32	32	32	32	32	32	32	32	32	32	32	32	32	32	32	32	32	32	32	32	32	32	32	32	32	32	32	32	32	32	32	32
	Glycine (g)	Correlation	-0.172253	0.859269	0.317763	-0.447125	0.0841714	0.433887	0.0150672	0.0643261	0.347249	0.196638	-0.0700478	-0.0408885	-0.0671522	-0.196363	-0.262439	-0.0372321	-0.0388824	0.212179	0.154134	-0.303294	-0.469761	0.645887	0.400939	0.309547	-0.0343277	-0.0856788	0.439438	0.176068	0.280975	-0.088321	-0.128143	0.201411	-0.29536	0.137076	-0.023054	0.0735695	-0.161282	-0.0179785	0.0745849	0.282293	0.23581	0.171251	0.451313	0.0692441	-0.29536	0.0420553	-0.101163
		Significance (2-tailed)	0.329988	7.78306e-11	0.0670486	0.00802069	0.636012	0.0103556	0.9326	0.71778	0.0442029	0.265012	0.693838	0.818405	0.70592	0.265694	0.133756	0.834409	0.827177	0.228319	0.38411	0.0812148	0.00506135	3.69917e-05	0.0187753	0.0748331	0.847168	0.629955	0.00931456	0.319224	0.107466	0.619397	0.470151	0.253352	0.0899077	0.439495	0.897029	0.679243	0.36217	0.919615	0.675056	0.105757	0.179404	0.332851	0.00738255	0.697184	0.0899077	0.813313	0.569169
		df	32	32	32	32	32	32	32	32	32	32	32	32	32	32	32	32	32	32	32	32	32	32	32	32	32	32	32	32	32	32	32	32	32	32	32	32	32	32	32	32	32	32	32	32	32	32	32
	Proline (g)	Correlation	-0.0570234	0.718237	-0.232759	0.00853987	-0.142381	-0.295823	-0.0788447	0.0407105	0.107351	0.0155298	-0.13966	0.306869	0.266286	-0.0530452	0.153539	-0.152338	0.112002	-0.105739	-0.262649	-0.570427	-0.44111	0.137107	-0.319172	-0.0697723	-0.134942	0.0344327	0.163563	0.0336682	0.0398935	0.0598704	0.518153	0.344637	-0.169891	-0.0114932	-0.218147	0.052259	-0.0671349	-0.000585169	0.148101	0.427901	0.424144	-0.148864	0.0962422	0.519944	-0.169891	0.079862	-0.0674689
		Significance (2-tailed)	0.748722	1.72934e-06	0.185264	0.961769	0.421821	0.0893822	0.657596	0.819182	0.545645	0.930535	0.430836	0.0775162	0.127945	0.765746	0.385969	0.38974	0.528277	0.55173	0.133434	0.000427747	0.00901909	0.439391	0.0657801	0.694984	0.446716	0.846706	0.35533	0.850071	0.822753	0.73661	0.00169531	0.0459319	0.336763	0.948563	0.215191	0.769123	0.705992	0.997379	0.403214	0.0115871	0.0124213	0.40077	0.588196	0.00162294	0.336763	0.653452	0.704595
		df	32	32	32	32	32	32	32	32	32	32	32	32	32	32	32	32	32	32	32	32	32	32	32	32	32	32	32	32	32	32	32	32	32	32	32	32	32	32	32	32	32	32	32	32	32	32	32
	Serine (g)	Correlation	-0.303304	0.954843	0.222957	-0.446286	0.190229	0.223249	-0.0536397	0.10492	0.510359	0.125835	-0.0815667	-0.0233844	0.0732494	-0.0424205	-0.00773754	-0.0268054	0.209098	0.293725	0.128643	-0.506594	-0.605784	0.65332	0.176388	0.313507	-0.1331	-0.130169	0.516583	0.273629	0.378208	0.032123	0.204597	0.316115	-0.369074	0.11906	-0.0824956	0.108975	-0.0779268	0.0592342	0.229446	0.358747	0.354155	0.0884789	0.430084	0.20279	-0.369074	0.184462	-0.0629887
		Significance (2-tailed)	0.0812039	1.98717e-18	0.204994	0.00815406	0.281209	0.204386	0.763195	0.554831	0.00204394	0.478249	0.646531	0.895561	0.680565	0.81172	0.965359	0.880385	0.235303	0.0917847	0.468405	0.00223373	0.000146731	2.80299e-05	0.318333	0.070998	0.453003	0.463102	0.00176098	0.117373	0.0274209	0.856879	0.245763	0.068557	0.0317104	0.50244	0.642772	0.539549	0.661344	0.739312	0.191777	0.0372041	0.0398833	0.618769	0.0111243	0.25005	0.0317104	0.296322	0.723416
		df	32	32	32	32	32	32	32	32	32	32	32	32	32	32	32	32	32	32	32	32	32	32	32	32	32	32	32	32	32	32	32	32	32	32	32	32	32	32	32	32	32	32	32	32	32	32	32
	Daidzein (mg)	Correlation	-0.057808	0.386852	-0.00978231	0.021192	-0.153263	0.00271143	0.211974	0.230225	0.1464	0.00563459	-0.0668036	0.166971	0.0465867	-0.229137	-0.08686	-0.291099	-0.0494786	-0.0503238	-0.22937	-0.0955534	-0.110085	0.112147	-0.0204687	0.254413	0.159606	0.224599	0.115307	0.0868972	0.172566	0.346943	-0.00164269	0.397866	0.0243965	-0.206526	-0.0873576	0.14236	0.109816	0.00643267	0.0288344	0.135061	0.140144	-0.0441557	0.000690234	-0.114642	0.0243965	0.0716427	0.090158
		Significance (2-tailed)	0.745378	0.0238118	0.956212	0.905307	0.386836	0.987858	0.228778	0.190232	0.408698	0.97477	0.707379	0.345256	0.79361	0.192393	0.625226	0.0948626	0.7811	0.777453	0.191929	0.590881	0.535405	0.527739	0.908525	0.146502	0.367247	0.201591	0.516098	0.625077	0.329098	0.0444033	0.992643	0.0197905	0.891067	0.241244	0.623239	0.42189	0.536407	0.971198	0.871403	0.446314	0.429225	0.804165	0.996909	0.518538	0.891067	0.687215	0.6121
		df	32	32	32	32	32	32	32	32	32	32	32	32	32	32	32	32	32	32	32	32	32	32	32	32	32	32	32	32	32	32	32	32	32	32	32	32	32	32	32	32	32	32	32	32	32	32	32
	Genistein (mg)	Correlation	-0.111348	0.356735	-0.0147295	0.0029792	-0.111509	-0.0216198	0.164354	0.177817	0.114824	-0.0155734	0.000852257	0.12431	0.0196576	-0.180921	-0.0532625	-0.24614	-0.0150698	-0.0340245	-0.163993	-0.110786	-0.115903	0.136477	-0.0492131	0.273418	0.114668	0.200947	0.0808083	0.100096	0.176207	0.254492	-0.0122578	0.448591	-0.0607201	-0.213545	-0.128734	0.0329877	0.192601	-0.0896602	-0.0467025	0.102846	0.10252	-0.0383073	-0.019062	-0.104013	-0.0607201	0.0235272	0.0994219
		Significance (2-tailed)	0.530701	0.0383597	0.934107	0.986659	0.530107	0.903404	0.352976	0.314365	0.517868	0.930341	0.996183	0.483642	0.912135	0.305853	0.764813	0.160544	0.932588	0.848503	0.35405	0.53279	0.513916	0.441516	0.782246	0.117668	0.518442	0.254472	0.649606	0.57327	0.318836	0.146373	0.945146	0.00779207	0.733007	0.225265	0.468089	0.853068	0.275141	0.614074	0.793108	0.562726	0.563972	0.829696	0.914788	0.558279	0.733007	0.894927	0.575869
		df	32	32	32	32	32	32	32	32	32	32	32	32	32	32	32	32	32	32	32	32	32	32	32	32	32	32	32	32	32	32	32	32	32	32	32	32	32	32	32	32	32	32	32	32	32	32	32
	Glycitein (mg)	Correlation	0.185851	0.23768	-0.0663094	0.132238	-0.239469	-0.0697057	0.25999	0.340112	-0.00409668	0.0662504	0.0523978	0.25154	0.036795	-0.260454	-0.0691248	-0.377997	-0.123383	-0.145651	-0.267725	-0.118849	-0.159879	0.0382697	-0.086259	0.143549	0.217425	0.369287	0.0610317	0.0388842	0.107121	0.368462	0.0559024	0.418905	-0.00296022	-0.22877	-0.163284	0.104591	0.225516	0.0909852	0.114011	0.221065	0.209772	-0.0375874	-0.0271916	-0.0912943	-0.00296022	0.0407906	0.172313
		Significance (2-tailed)	0.292636	0.175879	0.70945	0.455962	0.172552	0.695261	0.137555	0.0490546	0.981655	0.709697	0.768526	0.151273	0.836326	0.136829	0.697681	0.0275144	0.486935	0.411128	0.12582	0.503202	0.366417	0.82986	0.627631	0.417983	0.216749	0.0316044	0.731688	0.827169	0.546512	0.0320162	0.753508	0.0136689	0.986744	0.193126	0.356162	0.55608	0.199709	0.608826	0.520857	0.208965	0.233763	0.832851	0.878674	0.607605	0.986744	0.818833	0.329818
		df	32	32	32	32	32	32	32	32	32	32	32	32	32	32	32	32	32	32	32	32	32	32	32	32	32	32	32	32	32	32	32	32	32	32	32	32	32	32	32	32	32	32	32	32	32	32	32
	Total Dietary Fiber (g)	Correlation	0.327677	0.198862	-0.365038	0.58847	-0.511715	-0.283336	0.110004	0.115727	-0.131962	0.237661	-0.143411	0.207191	0.515711	-0.156752	-0.169505	-0.139719	-0.310621	-0.463639	-0.614628	-0.213624	-0.0695697	-0.385254	-0.259378	-0.279929	0.107646	0.133433	-0.191869	-0.16689	-0.183767	0.59725	0.353808	0.143437	0.375144	-0.136938	-0.0561426	0.335331	0.0871453	0.227455	0.243645	0.303793	0.32854	-0.086229	-0.0312856	0.0594208	0.375144	0.360871	0.217824
		Significance (2-tailed)	0.0585167	0.259537	0.033773	0.000251639	0.00197915	0.10442	0.535705	0.514562	0.45691	0.175914	0.418436	0.239697	0.00179846	0.375985	0.337878	0.43064	0.0737774	0.00574984	0.00011004	0.22509	0.695828	0.0244476	0.138517	0.108836	0.544538	0.451863	0.277006	0.345492	0.298177	0.000192158	0.040092	0.418351	0.0288032	0.439962	0.752482	0.0525364	0.624086	0.195767	0.164963	0.0806909	0.0578166	0.62775	0.860574	0.738519	0.0288032	0.0360157	0.215888
		df	32	32	32	32	32	32	32	32	32	32	32	32	32	32	32	32	32	32	32	32	32	32	32	32	32	32	32	32	32	32	32	32	32	32	32	32	32	32	32	32	32	32	32	32	32	32	32
	Soluble Dietary Fiber (g)	Correlation	0.148063	0.097544	-0.467349	0.611355	-0.549552	-0.345262	-0.0520646	-0.10354	-0.176107	0.235655	-0.19597	0.0375352	0.824756	-0.205931	-0.25666	-0.137389	-0.406411	-0.521118	-0.552401	-0.184041	-0.0411089	-0.419136	-0.321552	-0.294011	-0.0585473	-0.0705697	-0.256251	-0.132029	-0.156187	0.432858	0.282999	0.0761419	0.233006	-0.158525	-0.0377016	0.147668	-0.0156987	0.0754259	0.124023	0.139546	0.227702	-0.0482836	0.0136328	-0.0213546	0.233006	0.262468	0.0426676
		Significance (2-tailed)	0.403339	0.583135	0.00532359	0.000122529	0.000761618	0.0455136	0.769958	0.560078	0.319116	0.179699	0.26667	0.83308	2.00159e-09	0.242632	0.142848	0.43844	0.0170748	0.00157701	0.000705513	0.297445	0.817442	0.0136117	0.0636797	0.0914549	0.742232	0.691668	0.143508	0.45668	0.377731	0.010559	0.104851	0.668654	0.184785	0.370541	0.83235	0.404606	0.929781	0.671596	0.484661	0.431217	0.19527	0.786263	0.939004	0.904583	0.184785	0.133711	0.810644
		df	32	32	32	32	32	32	32	32	32	32	32	32	32	32	32	32	32	32	32	32	32	32	32	32	32	32	32	32	32	32	32	32	32	32	32	32	32	32	32	32	32	32	32	32	32	32	32
	Insoluble Dietary Fiber (g)	Correlation	0.429917	0.245763	-0.145632	0.373922	-0.310565	-0.127316	0.235812	0.332647	-0.0421964	0.100002	-0.0556623	0.282449	0.108873	-0.0359322	-0.0131645	-0.0777034	-0.105636	-0.261951	-0.490196	-0.19344	-0.101563	-0.252009	-0.108476	-0.200199	0.232124	0.296492	-0.0845488	-0.133891	-0.142388	0.527518	0.359491	0.168925	0.413538	-0.0928294	-0.06767	0.420936	0.111781	0.35063	0.337699	0.413626	0.381677	-0.143462	-0.0393693	0.141374	0.413538	0.394839	0.345033
		Significance (2-tailed)	0.0111591	0.161206	0.411187	0.02937	0.0738323	0.473045	0.179401	0.0545754	0.812697	0.573632	0.754534	0.105557	0.539935	0.840115	0.941095	0.662257	0.55212	0.134507	0.00325072	0.273015	0.567634	0.150487	0.541421	0.256281	0.1865	0.0886258	0.634493	0.450299	0.421798	0.00134609	0.0367841	0.339559	0.0150545	0.601554	0.703754	0.0131733	0.529097	0.0420433	0.0507882	0.0150309	0.0259219	0.418267	0.825046	0.425145	0.0150545	0.020835	0.0456667
		df	32	32	32	32	32	32	32	32	32	32	32	32	32	32	32	32	32	32	32	32	32	32	32	32	32	32	32	32	32	32	32	32	32	32	32	32	32	32	32	32	32	32	32	32	32	32	32
	Betaine (mg)	Correlation	0.397414	-0.206435	-0.390879	0.388062	-0.465302	-0.280882	-0.0250176	0.194624	-0.358489	0.0180038	-0.132002	0.355995	0.174233	-0.0463193	-0.0463855	-0.00611225	-0.311321	-0.541487	-0.483205	0.125885	0.306608	-0.553231	-0.24239	-0.317594	0.00129666	0.12103	-0.290098	-0.109298	-0.197144	0.0842983	-0.0581816	-0.32802	0.399147	-0.116803	-0.0653159	0.352452	-0.114154	0.381124	0.138717	-0.0991942	-0.105482	-0.0218985	-0.320547	-0.21937	0.399147	-0.101508	-0.167305
		Significance (2-tailed)	0.0199437	0.241455	0.0222698	0.0233397	0.00555531	0.107587	0.888311	0.270033	0.0373509	0.919503	0.456773	0.0387918	0.324374	0.794769	0.794482	0.972632	0.0730953	0.000942369	0.00379384	0.478074	0.0777817	0.000689861	0.167218	0.0672022	0.994193	0.495344	0.0960561	0.538341	0.26376	0.635501	0.743788	0.0582379	0.0193619	0.510631	0.713619	0.0409154	0.52033	0.0261562	0.433984	0.576748	0.552703	0.902164	0.0645602	0.212565	0.0193619	0.567846	0.344277
		df	32	32	32	32	32	32	32	32	32	32	32	32	32	32	32	32	32	32	32	32	32	32	32	32	32	32	32	32	32	32	32	32	32	32	32	32	32	32	32	32	32	32	32	32	32	32	32
	Choline (mg)	Correlation	-0.0473463	0.663974	0.456547	-0.471138	0.415185	0.406868	0.0641475	0.222909	0.894114	-0.0047786	-0.233186	-0.143681	-0.0563514	0.110979	0.0438311	0.0705377	0.328315	0.505478	0.317276	-0.215851	-0.443762	0.579217	0.377666	0.352573	0.0211556	-0.118352	0.66712	0.162277	0.303202	0.0551618	0.204728	0.0473187	-0.199515	0.0749772	0.000817838	0.272462	-0.273993	0.226048	0.106376	0.00357362	-0.000403511	0.0370352	0.0705682	-0.110462	-0.199515	0.287364	0.218948
		Significance (2-tailed)	0.790319	1.85845e-05	0.0066464	0.00491666	0.0146172	0.0169387	0.718532	0.205095	1.06501e-12	0.978602	0.184436	0.41755	0.75159	0.532074	0.805577	0.691801	0.0579989	0.00229282	0.0674917	0.220177	0.00856648	0.000331603	0.0276612	0.0408415	0.905469	0.505	1.64093e-05	0.359176	0.0813122	0.756674	0.245455	0.790438	0.257942	0.673441	0.996337	0.119008	0.116867	0.198621	0.549324	0.983997	0.998193	0.835272	0.691675	0.533996	0.257942	0.0993743	0.213469
		df	32	32	32	32	32	32	32	32	32	32	32	32	32	32	32	32	32	32	32	32	32	32	32	32	32	32	32	32	32	32	32	32	32	32	32	32	32	32	32	32	32	32	32	32	32	32	32
	Caffeine (mg)	Correlation	0.00738614	0.171569	0.313178	-0.183987	0.143797	0.322471	0.23756	0.0890943	0.329913	-0.0496383	-0.427567	-0.319743	0.146084	-0.171616	-0.212965	-0.0637469	-0.134148	0.219501	0.281551	0.370981	0.0483272	0.0577051	0.334359	0.127915	0.231114	0.0652343	0.17684	-0.0351107	0.022026	-0.0974014	-0.147756	-0.181966	0.109693	0.232306	0.422805	0.262272	-0.0689022	0.115682	0.0319694	-0.0424645	0.00556203	0.0418063	0.170663	-0.075152	0.109693	0.00280261	-0.119511
		Significance (2-tailed)	0.966931	0.331942	0.0713107	0.29759	0.417171	0.0628832	0.176104	0.616321	0.0567165	0.78041	0.0116592	0.0652713	0.409723	0.331808	0.226559	0.720219	0.449421	0.212285	0.106717	0.0307725	0.786075	0.745817	0.0532677	0.470947	0.188478	0.713961	0.317074	0.843725	0.901598	0.583688	0.404323	0.303019	0.536866	0.186145	0.0127306	0.134013	0.698609	0.514726	0.857557	0.811529	0.975095	0.814399	0.334541	0.672722	0.536866	0.987449	0.500811
		df	32	32	32	32	32	32	32	32	32	32	32	32	32	32	32	32	32	32	32	32	32	32	32	32	32	32	32	32	32	32	32	32	32	32	32	32	32	32	32	32	32	32	32	32	32	32	32
	Fructose (g)	Correlation	0.32445	-0.0793401	-0.302455	0.440347	-0.434597	-0.172959	-0.0672176	-0.0873792	-0.34776	0.370712	0.381688	0.406889	-0.0716994	-0.283588	-0.258954	-0.195335	-0.41676	-0.417327	-0.293649	0.0193912	0.187918	-0.331267	-0.142233	-0.367663	-0.0370052	0.0951392	-0.248739	-0.329823	-0.383889	0.0625137	-0.317692	-0.178051	0.0222975	-0.107866	-0.0783283	0.0369826	-0.119883	-0.116302	-0.0999884	-0.0114054	-0.00262593	-0.196522	0.0881693	-0.0778618	0.0222975	-0.296619	0.00280478
		Significance (2-tailed)	0.0611937	0.655577	0.0821018	0.00915282	0.0102172	0.327979	0.705646	0.623152	0.0438709	0.0309033	0.0259175	0.0169326	0.68698	0.104099	0.139187	0.268254	0.0142091	0.0140646	0.0918732	0.913322	0.287206	0.0556481	0.422308	0.0324193	0.835404	0.592499	0.156032	0.0567885	0.025002	0.72542	0.0671131	0.313718	0.900391	0.543711	0.659704	0.835504	0.499469	0.51246	0.573685	0.948955	0.98824	0.265299	0.620001	0.66161	0.900391	0.0884836	0.98744
		df	32	32	32	32	32	32	32	32	32	32	32	32	32	32	32	32	32	32	32	32	32	32	32	32	32	32	32	32	32	32	32	32	32	32	32	32	32	32	32	32	32	32	32	32	32	32	32
	Glucose (g)	Correlation	0.333257	-0.138986	-0.281253	0.479175	-0.460159	-0.160529	0.0375768	-0.0130505	-0.303684	0.204732	0.29479	0.331898	-0.0882342	-0.254805	-0.265135	-0.160563	-0.435942	-0.441928	-0.348483	0.0792731	0.248929	-0.41478	-0.124277	-0.332234	0.0678776	0.19823	-0.235238	-0.322438	-0.369989	0.0448677	-0.33436	-0.180723	0.117402	-0.0774507	0.00410664	0.0848238	-0.114109	-0.113593	-0.123797	-0.0460243	-0.0172344	-0.245275	0.0410386	-0.107606	0.117402	-0.268634	0.116008
		Significance (2-tailed)	0.054107	0.433084	0.107104	0.00414119	0.0061758	0.364447	0.832897	0.941604	0.0808045	0.245445	0.0905595	0.0551559	0.619743	0.14586	0.129663	0.364341	0.00995938	0.00887737	0.0434048	0.65585	0.155706	0.0147239	0.483757	0.0548947	0.702886	0.261085	0.180494	0.0629116	0.0312575	0.80107	0.0532669	0.306392	0.508451	0.663291	0.98161	0.633387	0.520497	0.522398	0.485462	0.796048	0.922932	0.162067	0.817749	0.544687	0.508451	0.12449	0.513532
		df	32	32	32	32	32	32	32	32	32	32	32	32	32	32	32	32	32	32	32	32	32	32	32	32	32	32	32	32	32	32	32	32	32	32	32	32	32	32	32	32	32	32	32	32	32	32	32
	Inositol (g)	Correlation	0.572135	-0.0259761	-0.100025	0.334021	-0.282045	-0.155134	0.338688	0.336675	-0.166177	-0.0716865	0.0714034	0.304106	-0.124921	-0.0603768	0.00993929	-0.120536	-0.115526	-0.259592	-0.360839	-0.137489	0.00491016	-0.295579	-0.137038	-0.175701	0.336487	0.489415	-0.147102	-0.042608	-0.0743427	0.213735	0.100691	0.154312	0.293212	-0.0236806	-0.0260456	0.155534	0.0898804	0.0355409	0.0502748	0.164861	0.187074	-0.177096	-0.158709	-0.000756138	0.293212	0.14688	0.512516
		Significance (2-tailed)	0.000407333	0.88406	0.573543	0.0535237	0.106078	0.380994	0.0500721	0.0515385	0.347588	0.687033	0.688207	0.0803627	0.481478	0.734463	0.95551	0.497116	0.515294	0.13818	0.036033	0.438104	0.978013	0.0896592	0.439623	0.320251	0.0516769	0.00330789	0.406429	0.810903	0.676054	0.224845	0.570983	0.383554	0.0923805	0.894245	0.883752	0.379754	0.6132	0.841834	0.777665	0.351474	0.289414	0.316362	0.369979	0.996614	0.0923805	0.407147	0.00194167
		df	32	32	32	32	32	32	32	32	32	32	32	32	32	32	32	32	32	32	32	32	32	32	32	32	32	32	32	32	32	32	32	32	32	32	32	32	32	32	32	32	32	32	32	32	32	32	32
	Phytic Acid (mg)	Correlation	0.554931	0.0595991	0.0627736	0.22982	-0.241211	0.16706	0.305046	0.366448	-0.150442	-0.111546	-0.0362712	0.0136324	0.0766848	0.0524165	-0.0527588	0.0940835	-0.178371	-0.23887	-0.340374	0.191545	0.0732204	-0.276114	0.196468	0.014999	0.312708	0.283427	-0.123877	-0.0679104	-0.0856718	0.226749	0.116267	0.114853	0.492075	-0.282532	-0.0806312	0.161675	0.10802	0.304778	0.219423	0.402234	0.319737	0.00497911	-0.0898275	0.0185404	0.492075	0.272119	0.292267
		Significance (2-tailed)	0.00065879	0.737762	0.724323	0.191034	0.169357	0.344994	0.0793856	0.0330404	0.395738	0.529966	0.838626	0.939005	0.666428	0.768446	0.766975	0.59663	0.312835	0.173663	0.0488694	0.277834	0.680685	0.113949	0.265433	0.932904	0.071759	0.104303	0.485177	0.702749	0.629983	0.197196	0.512587	0.517764	0.00311685	0.10545	0.650325	0.360987	0.543131	0.0796632	0.212452	0.0183606	0.0652769	0.977704	0.61341	0.917111	0.00311685	0.119492	0.0934838
		df	32	32	32	32	32	32	32	32	32	32	32	32	32	32	32	32	32	32	32	32	32	32	32	32	32	32	32	32	32	32	32	32	32	32	32	32	32	32	32	32	32	32	32	32	32	32	32
	PUFA 22:5 (docosapentaenoic acid [DPA]) (g)	Correlation	-0.278864	0.309975	0.220374	-0.419377	0.0900752	0.162783	0.211823	0.314152	0.181413	-0.334591	-0.00862305	-0.210939	-0.0623894	-0.167575	-0.0659902	-0.192262	0.106766	0.177847	0.0909932	-0.111383	-0.196954	0.454647	0.101427	0.744144	0.115883	0.0426978	0.384254	0.647399	0.858345	-0.0541108	-0.0693768	0.582673	-0.132884	0.00826973	0.101815	-0.186609	0.163202	-0.103221	0.021738	0.144972	0.108301	0.418698	0.120914	-0.0289837	-0.132884	0.027351	0.151427
		Significance (2-tailed)	0.110246	0.0744105	0.210428	0.0135522	0.612428	0.357661	0.229117	0.0703878	0.304518	0.0530928	0.961397	0.231112	0.725945	0.343489	0.710788	0.276005	0.54785	0.314282	0.608795	0.530573	0.264228	0.00690603	0.568157	4.54777e-07	0.513989	0.810512	0.0248527	3.49833e-05	8.5823e-11	0.761175	0.696631	0.000299419	0.453744	0.962978	0.56667	0.290636	0.356406	0.561294	0.902878	0.413332	0.542075	0.0137202	0.495758	0.870743	0.453744	0.877968	0.392618
		df	32	32	32	32	32	32	32	32	32	32	32	32	32	32	32	32	32	32	32	32	32	32	32	32	32	32	32	32	32	32	32	32	32	32	32	32	32	32	32	32	32	32	32	32	32	32	32
	CLA cis-9, trans-11 (g)	Correlation	-0.402126	0.287492	0.466114	-0.620317	0.670886	0.25704	0.0197317	0.200937	0.449913	0.022502	0.0822851	0.0462877	-0.229394	0.119943	0.344418	-0.0915471	0.607088	0.742911	0.549367	-0.125475	-0.249327	0.661025	0.210323	0.194153	-0.0273327	-0.108919	0.285665	0.203909	0.241485	0.0459767	0.151092	0.211825	-0.324507	0.112525	-0.0261383	0.0333427	0.012081	0.1288	0.178112	0.263385	0.179745	-0.193435	0.236468	-0.0989629	-0.324507	0.263708	-0.193998
		Significance (2-tailed)	0.018395	0.0992162	0.00546237	9.10241e-05	1.41106e-05	0.142237	0.911805	0.254495	0.0075909	0.899482	0.643623	0.794906	0.191881	0.499251	0.0460793	0.606607	0.000140713	4.86324e-07	0.000765385	0.479519	0.155024	2.08572e-05	0.232507	0.271217	0.878049	0.539762	0.101479	0.24739	0.168858	0.796255	0.393676	0.229114	0.0611456	0.52634	0.883341	0.851504	0.945936	0.467858	0.313549	0.132309	0.309059	0.273029	0.178158	0.577641	0.0611456	0.131817	0.271609
		df	32	32	32	32	32	32	32	32	32	32	32	32	32	32	32	32	32	32	32	32	32	32	32	32	32	32	32	32	32	32	32	32	32	32	32	32	32	32	32	32	32	32	32	32	32	32	32
	CLA trans-10, cis-12 (g)	Correlation	-0.410546	0.409469	0.434474	-0.545534	0.398895	0.401809	-0.0131057	0.112417	0.254127	0.15728	-0.00889948	0.0266736	-0.238665	-0.217153	0.00466674	-0.252414	0.169627	0.553169	0.480833	-0.0630044	-0.237095	0.683198	0.365431	0.175175	-0.0467643	-0.145976	0.192911	0.24204	0.283322	-0.0844935	-0.0971936	0.165907	-0.392758	0.196403	0.0774415	-0.00943406	-0.0113857	0.0204832	0.0896965	0.253234	0.206626	-0.0545563	0.48681	-0.112825	-0.392758	0.0282311	-0.203943
		Significance (2-tailed)	0.0158767	0.0161819	0.0102411	0.000847421	0.0194456	0.0184959	0.941358	0.52674	0.146973	0.37436	0.96016	0.880969	0.174042	0.217341	0.979103	0.149811	0.337525	0.000691014	0.0039951	0.723349	0.176977	8.48398e-06	0.0335672	0.321723	0.79284	0.410072	0.274356	0.16785	0.104437	0.634715	0.584495	0.348383	0.021579	0.265594	0.663328	0.957769	0.949043	0.90846	0.61393	0.148446	0.24101	0.759266	0.0035047	0.52523	0.021579	0.874072	0.24731
		df	32	32	32	32	32	32	32	32	32	32	32	32	32	32	32	32	32	32	32	32	32	32	32	32	32	32	32	32	32	32	32	32	32	32	32	32	32	32	32	32	32	32	32	32	32	32	32
	MUFA 14:1 (myristoleic acid) (g)	Correlation	0.0333192	0.228296	0.193999	-0.137258	0.170047	0.126846	0.0831791	-0.0428802	0.318113	-0.195755	-0.119127	-0.242174	-0.0391372	0.100841	0.0742221	0.0829956	0.178736	0.206485	0.0653836	-0.0776234	-0.0679588	0.153735	0.115612	0.318951	0.0451195	-0.091917	0.387859	0.259496	0.272994	-0.0119216	0.18974	0.0247178	-0.130418	-0.0805313	-0.0365123	-0.124442	-0.00283041	-0.116928	0.0524667	0.0655104	0.144513	-0.0763729	0.0941197	0.236641	-0.130418	0.0812403	0.430612
		Significance (2-tailed)	0.851608	0.194074	0.271606	0.438883	0.336314	0.474694	0.640011	0.809717	0.0667319	0.267205	0.502196	0.16761	0.826062	0.570406	0.676551	0.640751	0.311829	0.241338	0.713334	0.662584	0.702547	0.385358	0.514983	0.0659778	0.799976	0.605147	0.0234184	0.138331	0.118261	0.946648	0.282473	0.889641	0.462238	0.650731	0.837567	0.483175	0.987325	0.510174	0.76823	0.712802	0.414831	0.667707	0.596488	0.177831	0.462238	0.647854	0.0110148
		df	32	32	32	32	32	32	32	32	32	32	32	32	32	32	32	32	32	32	32	32	32	32	32	32	32	32	32	32	32	32	32	32	32	32	32	32	32	32	32	32	32	32	32	32	32	32	32
	Total Trans-Fatty Acids (TRANS) (g)	Correlation	-0.37254	0.0353491	0.287621	-0.308015	0.368722	0.273626	-0.131112	-0.320098	0.273561	0.191684	-0.0931857	-0.261099	-0.320864	-0.0788329	-0.111808	0.0357982	0.145929	0.421439	0.460763	-0.0428769	-0.0732644	0.352393	0.26279	0.0811334	-0.103721	-0.256267	0.209596	-0.130272	-0.0791525	-0.242152	-0.224591	-0.160691	-0.12445	0.223361	0.28042	-0.06944	-0.230119	-0.144937	-0.120485	-0.216913	-0.206472	-0.0307693	0.199524	-0.118349	-0.12445	-0.246441	-0.13384
		Significance (2-tailed)	0.0300224	0.842677	0.0990583	0.0763589	0.0318861	0.117378	0.459838	0.0649562	0.117469	0.277479	0.600153	0.135825	0.0642815	0.657644	0.528997	0.840703	0.410224	0.0130529	0.00610004	0.809732	0.680504	0.0409512	0.133217	0.648287	0.55939	0.143483	0.234163	0.462745	0.656341	0.167649	0.201608	0.363954	0.483145	0.204154	0.108192	0.696368	0.19044	0.413448	0.497301	0.217861	0.241368	0.862852	0.25792	0.505012	0.483145	0.160016	0.450473
		df	32	32	32	32	32	32	32	32	32	32	32	32	32	32	32	32	32	32	32	32	32	32	32	32	32	32	32	32	32	32	32	32	32	32	32	32	32	32	32	32	32	32	32	32	32	32	32
	PUFA 18:3 n-3 (alpha-linolenic acid [ALA]) (g)	Correlation	0.368208	0.00232457	0.256715	0.038125	-0.175536	0.0846347	0.879525	0.555449	-0.212099	-0.139062	-0.326819	-0.0081364	-0.0103865	-0.168175	-0.0738814	-0.208423	-0.194181	-0.0918056	-0.174938	0.0087496	-0.0144835	-0.108896	0.0958974	-0.00836165	0.862656	0.982783	-0.138228	0.16227	0.0974134	-0.0458912	0.0351135	0.174301	0.45463	0.502217	0.582331	0.158672	0.271718	-0.00316632	0.0209852	0.166518	0.17229	-0.00257717	-0.137209	-0.0153024	0.45463	0.0158036	0.00408757
		Significance (2-tailed)	0.0321442	0.98959	0.142759	0.830494	0.320712	0.634147	7.53683e-12	0.000649555	0.228496	0.432831	0.0592193	0.963574	0.95351	0.341739	0.677956	0.236852	0.271148	0.605587	0.322389	0.960831	0.935205	0.539847	0.589539	0.962566	5.40649e-11	4.84052e-25	0.435624	0.359199	0.583642	0.796626	0.843712	0.324184	0.0069084	0.00247347	0.000302475	0.370092	0.120059	0.985821	0.906226	0.346584	0.329883	0.988459	0.439046	0.93155	0.0069084	0.929314	0.981696
		df	32	32	32	32	32	32	32	32	32	32	32	32	32	32	32	32	32	32	32	32	32	32	32	32	32	32	32	32	32	32	32	32	32	32	32	32	32	32	32	32	32	32	32	32	32	32	32
	Aspartame (mg)	Correlation	-0.0569287	0.00640193	0.0946595	-0.054364	0.239219	-0.134931	0.153661	0.0735419	0.0732184	0.0439358	-0.131968	-0.194488	0.0242595	0.0617531	0.0549673	0.0233108	0.204698	0.184446	0.303273	0.0730371	0.0397853	0.100264	-0.153566	0.203994	0.131676	0.126295	0.398051	0.010728	0.0736917	0.00645419	0.0763954	0.0191672	-0.0161467	0.225994	0.167022	-0.110192	0.523558	-0.0117247	0.00243885	0.104018	0.0175054	-0.0990685	-0.0807721	0.0642842	-0.0161467	-0.00292891	-0.150672
		Significance (2-tailed)	0.749126	0.971335	0.594374	0.76009	0.173016	0.446755	0.385589	0.679358	0.680693	0.805122	0.45689	0.270377	0.891675	0.728635	0.757507	0.895888	0.245525	0.296364	0.0812366	0.681443	0.823226	0.572622	0.385884	0.247189	0.457896	0.47663	0.0197284	0.951983	0.678739	0.971102	0.667615	0.914319	0.927783	0.198733	0.345107	0.535003	0.0014852	0.947528	0.989078	0.558259	0.921724	0.577233	0.649753	0.717956	0.927783	0.986884	0.395009
		df	32	32	32	32	32	32	32	32	32	32	32	32	32	32	32	32	32	32	32	32	32	32	32	32	32	32	32	32	32	32	32	32	32	32	32	32	32	32	32	32	32	32	32	32	32	32	32
	Saccharin (mg)	Correlation	-0.220389	0.456437	-0.185588	0.0315332	-0.120076	-0.161949	-0.135275	-0.0192291	0.162068	-0.0590216	-0.0567689	0.221484	-0.0473227	-0.109884	-0.0203703	-0.146291	0.00415882	-0.0733154	-0.179397	-0.284033	-0.21479	0.0806744	-0.175608	-0.0588798	-0.157919	0.030251	0.0526819	-0.0942364	-0.111772	-0.0478775	0.126517	0.154586	-0.127687	-0.157809	-0.243997	0.0786155	-0.0435977	-0.0114843	-0.0095543	0.0444989	0.0661675	-0.055075	-0.0655246	-0.00723112	-0.127687	-0.12404	-0.115808
		Significance (2-tailed)	0.210396	0.00666121	0.293333	0.859481	0.498773	0.360163	0.445587	0.914043	0.359803	0.740215	0.749808	0.208081	0.790421	0.536153	0.908963	0.409052	0.981377	0.680293	0.310012	0.103533	0.222508	0.65015	0.32051	0.740818	0.372399	0.865142	0.767305	0.596031	0.529131	0.788019	0.47585	0.382699	0.471747	0.372735	0.164335	0.658531	0.806593	0.948603	0.957232	0.802673	0.710044	0.757046	0.712742	0.967625	0.471747	0.484598	0.514264
		df	32	32	32	32	32	32	32	32	32	32	32	32	32	32	32	32	32	32	32	32	32	32	32	32	32	32	32	32	32	32	32	32	32	32	32	32	32	32	32	32	32	32	32	32	32	32	32
	Oxalic Acid (mg)	Correlation	0.463041	0.0424089	0.142052	-0.0869632	-0.0753134	0.154577	0.311787	0.551915	0.0461003	0.0902672	-0.114074	0.375024	-0.0471742	-0.04462	0.117669	-0.145978	-0.107135	-0.0522288	-0.0998179	0.305365	0.125916	-0.123759	0.177215	-0.141696	0.317211	0.313898	-0.101897	0.0727181	-0.00846975	0.29397	-0.117705	-0.205103	0.19854	0.060815	0.077944	0.747115	-0.0666789	0.573059	0.240282	0.0965736	-0.00728355	-0.0475058	-0.0941822	-0.179847	0.19854	0.129781	0.024467
		Significance (2-tailed)	0.00582115	0.811771	0.422903	0.624814	0.672058	0.382727	0.0726441	0.000714819	0.795719	0.611668	0.520624	0.0288582	0.791064	0.802146	0.507479	0.410064	0.546462	0.769253	0.574342	0.0790559	0.477966	0.485597	0.316032	0.424079	0.0675509	0.0706271	0.566353	0.682762	0.962083	0.0915015	0.507348	0.244572	0.260324	0.732605	0.661274	3.86275e-07	0.707901	0.000396648	0.171057	0.586906	0.96739	0.789628	0.596243	0.30878	0.260324	0.464447	0.890754
		df	32	32	32	32	32	32	32	32	32	32	32	32	32	32	32	32	32	32	32	32	32	32	32	32	32	32	32	32	32	32	32	32	32	32	32	32	32	32	32	32	32	32	32	32	32	32	32
	3-Methylhistidine (mg)	Correlation	-0.345472	0.716062	0.388368	-0.552677	0.239933	0.433812	0.0266876	0.034339	0.316097	0.155595	0.00373431	-0.166997	-0.140852	-0.0802645	-0.142768	0.0258871	0.118297	0.344077	0.278532	-0.331285	-0.464883	0.759216	0.384063	0.451495	-0.0348298	-0.0957807	0.481249	0.276774	0.41946	-0.116933	-0.189412	0.247095	-0.369823	0.214793	-0.00831595	-0.117365	0.00940683	-0.111346	0.0775804	0.233063	0.200717	0.227806	0.469115	-0.0147819	-0.369823	0.151048	-0.0667747
		Significance (2-tailed)	0.0453735	1.92173e-06	0.0232214	0.000700265	0.171697	0.0103704	0.880907	0.847118	0.0685736	0.379565	0.983277	0.345179	0.426871	0.651815	0.420546	0.884455	0.505199	0.0463097	0.110689	0.0556336	0.00560376	1.93997e-07	0.0249306	0.00735582	0.844959	0.589995	0.00395912	0.113052	0.0135318	0.510157	0.283319	0.158875	0.0313391	0.222504	0.962771	0.508587	0.957891	0.53071	0.66276	0.184673	0.255027	0.195059	0.0051304	0.933873	0.0313391	0.393815	0.7075
		df	32	32	32	32	32	32	32	32	32	32	32	32	32	32	32	32	32	32	32	32	32	32	32	32	32	32	32	32	32	32	32	32	32	32	32	32	32	32	32	32	32	32	32	32	32	32	32
	Ash (g)	Correlation	0.0100132	0.402104	-0.158199	0.148159	-0.0173107	-0.2373	-0.0386151	0.0708069	0.350585	-0.0524287	-0.313517	0.0578028	0.275319	-0.0176931	-0.0279775	-0.0638783	0.151287	0.0280482	-0.138043	-0.422383	-0.357448	-0.0160529	-0.245673	-0.12945	-0.0778451	-0.0361389	0.189731	-0.117092	-0.0553269	0.298697	0.465224	0.103715	-0.0293081	-0.00275772	-0.0712972	0.290406	-0.124465	0.150608	0.120961	0.128648	0.168945	-0.259231	-0.0447613	0.259546	-0.0293081	0.437911	0.429528
		Significance (2-tailed)	0.955179	0.0184021	0.371541	0.40303	0.922592	0.176592	0.828348	0.690683	0.0420716	0.768393	0.0709881	0.745401	0.115036	0.920887	0.875194	0.719665	0.393058	0.874881	0.436242	0.0128295	0.037947	0.928201	0.161365	0.465595	0.661678	0.839207	0.282496	0.509579	0.755968	0.0861685	0.00556428	0.559411	0.869308	0.98765	0.688648	0.0956868	0.483092	0.395212	0.495592	0.468388	0.339499	0.138749	0.801532	0.138253	0.869308	0.00959173	0.0112407
		df	32	32	32	32	32	32	32	32	32	32	32	32	32	32	32	32	32	32	32	32	32	32	32	32	32	32	32	32	32	32	32	32	32	32	32	32	32	32	32	32	32	32	32	32	32	32	32
	Water (g)	Correlation	0.0664512	0.290344	-0.168081	0.131403	-0.0460996	-0.102523	-0.190481	-0.02504	0.232334	-0.0779293	-0.0478997	-0.00588299	0.252133	-0.0299346	-0.132458	0.00587576	-0.0279085	-0.0146121	-0.0457163	-0.094922	-0.1722	-0.0571771	-0.099429	-0.147111	-0.215975	-0.144967	0.0319905	-0.209056	-0.159265	0.252499	0.129248	0.0446887	-0.162428	-0.113406	-0.180257	0.208082	0.129599	0.0597041	0.151984	0.104294	0.252905	-0.211432	0.210959	-0.13433	-0.162428	0.249499	0.232343
		Significance (2-tailed)	0.708856	0.095761	0.342012	0.458836	0.795722	0.56396	0.280563	0.888211	0.186089	0.661334	0.787923	0.973658	0.15028	0.866539	0.455203	0.973691	0.8755	0.934631	0.797385	0.593347	0.330139	0.748067	0.575841	0.406401	0.219906	0.413351	0.857464	0.235399	0.368285	0.149668	0.466301	0.801848	0.358725	0.523086	0.30766	0.237637	0.465079	0.737316	0.390856	0.557208	0.148993	0.229998	0.231065	0.448799	0.358725	0.15473	0.186072
		df	32	32	32	32	32	32	32	32	32	32	32	32	32	32	32	32	32	32	32	32	32	32	32	32	32	32	32	32	32	32	32	32	32	32	32	32	32	32	32	32	32	32	32	32	32	32	32
	Coumestrol (mg)	Correlation	0.549701	-0.0802794	-0.0581023	0.296622	-0.323802	0.0316668	0.274604	0.204752	-0.110208	-0.160061	-0.292524	-0.0384188	0.378728	-0.259584	-0.283392	-0.175347	-0.388359	-0.271763	-0.209989	0.194168	0.039227	-0.370483	0.0658355	-0.123702	0.275397	0.286259	-0.145248	-0.134445	-0.109951	-0.013467	0.0241953	-0.0271634	0.323259	-0.0996578	0.126302	0.0471798	-0.154902	0.115614	0.0742531	0.0480945	0.177984	-0.0235952	-0.0382548	-0.06621	0.323259	0.0485229	0.11525
		Significance (2-tailed)	0.000758586	0.651755	0.744125	0.08848	0.0617432	0.858892	0.116022	0.245398	0.534944	0.365864	0.0931828	0.829207	0.0271917	0.138193	0.104348	0.321242	0.023225	0.119996	0.233269	0.271179	0.825669	0.0310153	0.711437	0.485801	0.114929	0.100739	0.412436	0.448409	0.535905	0.939744	0.89196	0.878799	0.0622059	0.574959	0.476606	0.79104	0.381716	0.514975	0.676423	0.787081	0.313902	0.894625	0.829926	0.709867	0.0622059	0.785228	0.516308
		df	32	32	32	32	32	32	32	32	32	32	32	32	32	32	32	32	32	32	32	32	32	32	32	32	32	32	32	32	32	32	32	32	32	32	32	32	32	32	32	32	32	32	32	32	32	32	32
	Nitrogen (g)	Correlation	-0.132197	0.997392	0.22757	-0.390994	0.0877193	0.245831	0.0642991	0.196511	0.430764	0.127181	-0.146734	0.0816628	0.0319241	-0.0901511	-0.0413046	-0.053407	0.11827	0.194774	0.0261269	-0.436637	-0.525168	0.580908	0.206954	0.301088	-0.00854276	-0.000780409	0.492201	0.253289	0.338347	0.0556103	0.166047	0.302217	-0.228561	0.0942674	-0.0707866	0.171048	-0.0780375	0.0811619	0.174866	0.393063	0.346365	0.0504588	0.32193	0.184212	-0.228561	0.135967	-0.0713873
		Significance (2-tailed)	0.4561	4.1327e-38	0.195535	0.0222271	0.621795	0.161087	0.717894	0.265326	0.0109834	0.473517	0.407618	0.646141	0.857756	0.612127	0.816588	0.764193	0.505299	0.269658	0.883391	0.00982817	0.00142717	0.000315488	0.240247	0.0835643	0.961756	0.996505	0.00310802	0.148355	0.050318	0.754756	0.34797	0.0823553	0.193543	0.595909	0.690767	0.333433	0.660891	0.648172	0.322592	0.0214686	0.0447826	0.776872	0.0633507	0.296989	0.193543	0.443242	0.688274
		df	32	32	32	32	32	32	32	32	32	32	32	32	32	32	32	32	32	32	32	32	32	32	32	32	32	32	32	32	32	32	32	32	32	32	32	32	32	32	32	32	32	32	32	32	32	32	32
	Total Conjugated Linoleic Acid (CLA 18:2) (g)	Correlation	-0.426005	0.325918	0.478019	-0.630124	0.639057	0.299905	0.0108884	0.186042	0.426854	0.0532864	0.0639788	0.0414561	-0.240363	0.0502735	0.283304	-0.130135	0.535355	0.732252	0.557647	-0.116904	-0.256375	0.693536	0.253543	0.197643	-0.0350549	-0.124612	0.276243	0.221336	0.260845	0.0170135	0.100377	0.209104	-0.353724	0.136064	-0.00368546	0.0257086	0.00445342	0.108934	0.164404	0.269083	0.19058	-0.171005	0.302192	-0.108231	-0.353724	0.222155	-0.204722
		Significance (2-tailed)	0.0120019	0.0599641	0.0042458	6.50559e-05	4.74259e-05	0.0848446	0.951266	0.292131	0.0118146	0.76471	0.719242	0.815927	0.170907	0.77767	0.104461	0.46322	0.00110413	8.55565e-07	0.000611693	0.510262	0.143308	5.43011e-06	0.147936	0.262527	0.84397	0.482572	0.113772	0.208393	0.136219	0.923917	0.572188	0.235288	0.0401427	0.442911	0.983496	0.885246	0.980058	0.539703	0.352828	0.123837	0.280306	0.333557	0.0823822	0.542339	0.0401427	0.206671	0.245469
		df	32	32	32	32	32	32	32	32	32	32	32	32	32	32	32	32	32	32	32	32	32	32	32	32	32	32	32	32	32	32	32	32	32	32	32	32	32	32	32	32	32	32	32	32	32	32	32
	Tagatose (mg)	Correlation	0.0660453	0.102518	-0.495907	0.488869	-0.391979	-0.444975	-0.203316	-0.106588	-0.177433	0.203036	-0.0757376	-0.022489	0.98648	-0.0892489	-0.165943	-0.0681034	-0.23623	-0.428278	-0.333279	-0.277405	-0.163063	-0.307635	-0.436689	-0.308	-0.23707	-0.139551	-0.234427	-0.0557289	-0.105428	0.256436	0.327499	0.0791295	-0.0901295	-0.202573	-0.233767	-0.0393951	0.0401682	0.0552353	0.121529	0.129962	0.228684	-0.101358	0.0372614	0.0550096	-0.0901295	0.320549	-0.056657
		Significance (2-tailed)	0.710557	0.563978	0.00285849	0.00334833	0.0218631	0.00836616	0.248798	0.548523	0.315426	0.249464	0.670315	0.899539	1.0384e-26	0.615707	0.348275	0.701943	0.178608	0.0115059	0.0540898	0.112199	0.356824	0.0767415	0.00981846	0.0763742	0.177025	0.431199	0.182044	0.754249	0.552907	0.143209	0.0586618	0.656435	0.612213	0.250568	0.183314	0.824933	0.821552	0.75636	0.493552	0.463818	0.193298	0.568419	0.83428	0.757326	0.612213	0.0645587	0.750285
		df	32	32	32	32	32	32	32	32	32	32	32	32	32	32	32	32	32	32	32	32	32	32	32	32	32	32	32	32	32	32	32	32	32	32	32	32	32	32	32	32	32	32	32	32	32	32	32
	Dietary Vitamin D (mcg)	Correlation	-0.279145	0.318692	0.0848464	-0.269982	0.0287536	-0.0233092	0.18806	0.353114	0.188591	-0.3647	-0.0177367	-0.106771	0.024168	-0.163153	-0.00869232	-0.242841	0.122	0.103078	0.00608938	-0.195467	-0.238239	0.286929	-0.0790813	0.592881	0.0924221	0.0858796	0.252603	0.527586	0.742799	-0.0925348	0.138238	0.636083	-0.0763314	0.0198765	0.136244	-0.133421	0.105918	-0.0816269	0.015673	0.179962	0.136213	0.380212	0.0194521	0.164335	-0.0763314	0.0563429	0.183417
		Significance (2-tailed)	0.109873	0.0662098	0.633297	0.12254	0.871761	0.895895	0.286833	0.0405119	0.28545	0.0339506	0.920693	0.547831	0.892082	0.356553	0.961087	0.166406	0.491868	0.56184	0.972734	0.267924	0.174836	0.09991	0.656631	0.000219971	0.603157	0.629151	0.149495	0.0013438	4.89301e-07	0.602713	0.435588	5.27471e-05	0.667877	0.911161	0.442301	0.451905	0.551055	0.646287	0.929896	0.308465	0.442408	0.0265466	0.91305	0.353033	0.667877	0.751626	0.299114
		df	32	32	32	32	32	32	32	32	32	32	32	32	32	32	32	32	32	32	32	32	32	32	32	32	32	32	32	32	32	32	32	32	32	32	32	32	32	32	32	32	32	32	32	32	32	32	32
	Added Sugars (by Total Sugars) (g)	Correlation	-0.275006	-0.268673	-0.262712	0.292004	0.0136194	-0.186649	-0.410205	-0.51176	-0.0230156	0.134952	0.0471336	-0.268703	0.199848	0.144414	-0.0628946	0.287588	-0.0292257	-0.100841	0.0802691	0.177816	0.314822	-0.212885	-0.174791	-0.161331	-0.353998	-0.424491	-0.22242	-0.391868	-0.418493	0.0233352	-0.190274	-0.178	-0.0554016	-0.145424	-0.133958	-0.0996308	0.0407511	-0.180049	-0.210434	-0.212708	-0.1858	0.0176488	-0.045332	0.0101371	-0.0554016	-0.0456665	-0.117866
		Significance (2-tailed)	0.115467	0.124434	0.133337	0.093793	0.939063	0.290531	0.0159729	0.00197702	0.897199	0.446684	0.79124	0.12439	0.257132	0.415153	0.723812	0.0990981	0.869672	0.570406	0.651796	0.314367	0.0697586	0.226737	0.322804	0.362023	0.0399775	0.0123423	0.206116	0.021904	0.0137712	0.895779	0.281093	0.313858	0.755649	0.411863	0.45007	0.575063	0.819005	0.308228	0.232255	0.227133	0.29277	0.921085	0.799053	0.954625	0.755649	0.797601	0.506765
		df	32	32	32	32	32	32	32	32	32	32	32	32	32	32	32	32	32	32	32	32	32	32	32	32	32	32	32	32	32	32	32	32	32	32	32	32	32	32	32	32	32	32	32	32	32	32	32
	Total Grains (ounce equivalents)	Correlation	-0.168146	-0.329241	-0.178469	0.286249	-0.132453	-0.230016	0.0219234	-0.177152	-0.212013	-0.0472579	-0.390948	-0.250198	-0.00512905	0.0158586	0.041849	0.0425616	-0.0650208	-0.170213	-0.186577	-0.0325375	0.127672	-0.303433	-0.212409	-0.108513	0.0632472	0.0453177	-0.0841414	-0.226422	-0.210127	-0.0484904	0.244668	-0.0293106	0.361761	0.183951	0.266291	0.0231573	0.179507	0.0528957	0.0814844	0.0816917	0.0228757	0.0142647	-0.158805	0.256506	0.361761	-0.0716859	0.0966409
		Significance (2-tailed)	0.341823	0.0572527	0.312565	0.100751	0.455222	0.190644	0.902054	0.316208	0.228691	0.790701	0.0222441	0.153541	0.977033	0.929068	0.814213	0.811106	0.714858	0.335835	0.290721	0.855052	0.471797	0.0810685	0.227803	0.541283	0.722325	0.799115	0.636132	0.197861	0.232954	0.785369	0.163141	0.869297	0.0355264	0.297685	0.127937	0.89657	0.30971	0.766387	0.646864	0.646024	0.897821	0.936182	0.369687	0.143096	0.0355264	0.687036	0.586644
		df	32	32	32	32	32	32	32	32	32	32	32	32	32	32	32	32	32	32	32	32	32	32	32	32	32	32	32	32	32	32	32	32	32	32	32	32	32	32	32	32	32	32	32	32	32	32	32
	Whole Grains (ounce equivalents)	Correlation	0.441494	0.059973	-0.0339211	0.24583	-0.239823	-0.0298301	0.284895	0.356034	-0.170886	0.052795	-0.0782405	0.164641	0.137939	-0.0641135	-0.00193515	-0.116533	-0.113688	-0.187412	-0.354163	-0.0872885	-0.08807	-0.244039	-0.00520363	-0.133673	0.286075	0.319343	-0.0871876	-0.0799057	-0.126464	0.307853	0.407605	0.1953	0.372888	-0.110359	-0.00374243	0.297564	0.157672	0.407387	0.430165	0.549143	0.502404	-0.069886	0.0429266	0.264827	0.372888	0.148838	0.22701
		Significance (2-tailed)	0.00895232	0.736175	0.848958	0.161089	0.171899	0.867001	0.102444	0.038769	0.333899	0.76682	0.660062	0.352124	0.436593	0.718675	0.991334	0.511616	0.522045	0.288529	0.0398782	0.623514	0.620397	0.164259	0.976699	0.451043	0.100968	0.065627	0.623917	0.653274	0.476038	0.0765219	0.0167213	0.268341	0.0298573	0.53438	0.983241	0.0874246	0.373155	0.0167853	0.0111074	0.000769984	0.0024628	0.694511	0.809515	0.130126	0.0298573	0.400852	0.196667
		df	32	32	32	32	32	32	32	32	32	32	32	32	32	32	32	32	32	32	32	32	32	32	32	32	32	32	32	32	32	32	32	32	32	32	32	32	32	32	32	32	32	32	32	32	32	32	32
	Refined Grains (ounce equivalents)	Correlation	-0.455089	-0.351565	-0.146034	0.105821	0.035575	-0.197507	-0.170367	-0.406328	-0.0859033	-0.0801151	-0.317198	-0.347012	-0.097365	0.0579699	0.0408711	0.118381	0.0147319	-0.0352799	0.0610959	0.0278007	0.179799	-0.123287	-0.197371	-0.0129693	-0.13208	-0.171347	-0.02112	-0.160509	-0.113885	-0.252343	-0.0420288	-0.158695	0.0919928	0.247929	0.254303	-0.177691	0.0640105	-0.223215	-0.211428	-0.291033	-0.315285	0.0603824	-0.178917	0.0649463	0.0919928	-0.167646	-0.0608662
		Significance (2-tailed)	0.00684484	0.0414617	0.409882	0.551419	0.841684	0.262863	0.335392	0.0170994	0.629055	0.652423	0.0675626	0.0443579	0.58383	0.744689	0.818481	0.504896	0.934096	0.842981	0.731416	0.875977	0.308911	0.487277	0.263198	0.941967	0.456502	0.332578	0.905627	0.364507	0.521319	0.149929	0.813428	0.370022	0.604848	0.157428	0.146684	0.314714	0.719109	0.204457	0.230007	0.0949405	0.0693267	0.734439	0.31133	0.715171	0.604848	0.34328	0.732388
		df	32	32	32	32	32	32	32	32	32	32	32	32	32	32	32	32	32	32	32	32	32	32	32	32	32	32	32	32	32	32	32	32	32	32	32	32	32	32	32	32	32	32	32	32	32	32	32
	PUFA 18:3 n-3 (alpha-linolenic acid [ALA]) (g)	Correlation	0.373118	-0.0111741	0.327548	-0.0441796	-0.10743	0.150981	0.890569	0.571127	-0.196994	-0.175258	-0.294926	0.0186552	-0.182991	-0.134137	-0.0284607	-0.182336	-0.145729	-0.02826	-0.115689	0.0709818	0.0166728	-0.0740438	0.162041	0.0326216	0.878583	1	-0.111635	0.164558	0.101104	-0.0936592	-0.0234659	0.146048	0.45653	0.511326	0.588858	0.159126	0.275798	-0.0111913	-0.000371615	0.141747	0.13306	0.0132339	-0.146378	-0.0132937	0.45653	-0.0420867	0.00517344
		Significance (2-tailed)	0.0297483	0.949989	0.0586217	0.804061	0.54535	0.394028	1.75685e-12	0.000419268	0.264129	0.321492	0.0904039	0.9166	0.300258	0.44946	0.873056	0.302021	0.410873	0.873944	0.5147	0.689957	0.925436	0.677287	0.359887	0.854681	8.47724e-12	0	0.529639	0.352369	0.569396	0.598294	0.895199	0.409839	0.00664864	0.00199753	0.000248699	0.368708	0.11438	0.949912	0.998336	0.42391	0.453141	0.940785	0.408769	0.940518	0.00664864	0.813176	0.976834
		df	32	32	32	32	32	32	32	32	32	32	32	32	32	32	32	32	32	32	32	32	32	32	32	32	32	32	32	32	32	32	32	32	32	32	32	32	32	32	32	32	32	32	32	32	32	32	32
	Solid Fats (g)	Correlation	-0.256822	-0.0315443	0.582098	-0.596984	0.919201	0.346435	-0.0962816	-0.100496	0.66854	0.00035121	-0.0193464	-0.326761	-0.322098	0.418585	0.444488	0.252073	0.760027	0.881119	0.811518	0.012311	-0.173422	0.55534	0.317869	0.186413	-0.0944206	-0.279093	0.355677	0.054264	0.056652	-0.115121	0.139659	-0.127675	-0.292349	0.0422747	-0.0113828	-0.0688081	-0.12411	0.0395803	-0.0135408	-0.18017	-0.212984	-0.121684	-0.0387796	-0.0651943	-0.292349	0.210668	0.0746526
		Significance (2-tailed)	0.142587	0.859432	0.00030457	0.000193759	1.69292e-14	0.0447365	0.588042	0.57173	1.55059e-05	0.998427	0.913521	0.0592667	0.0632051	0.0137484	0.00844611	0.15038	1.8499e-07	6.1628e-12	5.79807e-09	0.944908	0.326666	0.000651496	0.0669523	0.291154	0.595309	0.109943	0.0389787	0.760518	0.750307	0.516779	0.43084	0.471789	0.0933876	0.812356	0.949056	0.699002	0.484351	0.824123	0.939415	0.307898	0.226516	0.492998	0.827627	0.714129	0.0933876	0.231725	0.674777
		df	32	32	32	32	32	32	32	32	32	32	32	32	32	32	32	32	32	32	32	32	32	32	32	32	32	32	32	32	32	32	32	32	32	32	32	32	32	32	32	32	32	32	32	32	32	32	32
	Gluten (g)	Correlation	0.220487	-0.277972	-0.275689	0.237123	-0.167559	-0.325193	-0.0650272	-0.000639616	-0.270089	-0.0943674	-0.229628	0.16819	-0.122499	0.0649541	0.178595	0.0339504	-0.0475951	-0.272612	-0.192306	0.0858656	0.254333	-0.412023	-0.301305	-0.229988	-0.0243651	0.0325986	-0.101509	-0.179233	-0.215131	-0.157688	0.157163	-0.287109	0.304815	0.0484046	0.0463213	0.146523	-0.0634156	0.213788	0.0108398	-0.0501246	-0.156305	-0.066601	-0.402159	0.304381	0.304815	-0.184511	-0.00311213
		Significance (2-tailed)	0.210188	0.111437	0.114529	0.176925	0.343536	0.0605689	0.714831	0.997136	0.122384	0.595518	0.191414	0.341694	0.490086	0.715139	0.312216	0.848829	0.789242	0.118798	0.275892	0.629207	0.146634	0.0154661	0.0833308	0.190701	0.891206	0.854783	0.567841	0.310463	0.221757	0.373105	0.374721	0.0996873	0.0796246	0.78574	0.79476	0.4083	0.721615	0.224727	0.951484	0.778312	0.377367	0.708228	0.0183843	0.0800767	0.0796246	0.29619	0.986063
		df	32	32	32	32	32	32	32	32	32	32	32	32	32	32	32	32	32	32	32	32	32	32	32	32	32	32	32	32	32	32	32	32	32	32	32	32	32	32	32	32	32	32	32	32	32	32	32
	Total Lignans (mcg)	Correlation	0.149893	-0.0650037	0.0634391	-0.036276	-0.160121	0.247241	0.025644	0.0651637	-0.277074	0.0119117	-0.0847093	0.0843913	-0.109071	-0.138117	-0.227502	-0.0626486	-0.225183	-0.103542	-0.109439	0.0790973	-0.0554306	-0.0241113	0.269197	-0.140609	0.0259841	0.192221	-0.203539	-0.0838608	-0.124668	-0.0333603	-0.0113863	-0.117253	-0.00251602	-0.120017	-0.104496	-0.0011577	-0.0273366	0.0623034	0.0640053	-0.0348759	0.037369	-0.0529714	0.0786517	-0.0389264	-0.00251602	-0.108103	-0.0423746
		Significance (2-tailed)	0.397485	0.71493	0.721516	0.838605	0.365682	0.158622	0.885533	0.714258	0.112645	0.946693	0.633848	0.635126	0.53919	0.435996	0.195672	0.724851	0.200391	0.560072	0.537815	0.656566	0.755525	0.892333	0.123672	0.427679	0.884025	0.276107	0.248267	0.637262	0.482373	0.851427	0.949041	0.508991	0.988733	0.498986	0.556442	0.994815	0.878032	0.726309	0.71913	0.844757	0.833808	0.766062	0.658383	0.826985	0.988733	0.54282	0.811921
		df	32	32	32	32	32	32	32	32	32	32	32	32	32	32	32	32	32	32	32	32	32	32	32	32	32	32	32	32	32	32	32	32	32	32	32	32	32	32	32	32	32	32	32	32	32	32	32
	Secoisolariciresinol (mcg)	Correlation	0.158241	-0.0870561	0.0605438	-0.0351438	-0.157425	0.239554	0.0267672	0.0577854	-0.283544	0.00974812	-0.0995642	0.0740353	-0.102593	-0.143215	-0.225432	-0.068522	-0.228943	-0.105045	-0.096524	0.0953288	-0.0384538	-0.0271379	0.260908	-0.129776	0.0278434	0.190646	-0.196698	-0.081463	-0.117643	-0.0455785	-0.0168104	-0.12583	-0.00424682	-0.119356	-0.0991357	-0.0198341	-0.0229698	0.0539345	0.048534	-0.0574631	0.0159127	-0.0480976	0.0558523	-0.0388241	-0.00424682	-0.128201	-0.0560238
		Significance (2-tailed)	0.371411	0.624442	0.733754	0.843579	0.373913	0.172396	0.880554	0.745475	0.104155	0.956365	0.57532	0.677321	0.563691	0.419079	0.19988	0.700196	0.192779	0.554359	0.587099	0.591758	0.829054	0.878912	0.136121	0.464464	0.875788	0.280136	0.264863	0.646951	0.507575	0.797983	0.924823	0.478269	0.980983	0.501368	0.576973	0.91135	0.897403	0.761931	0.78518	0.746848	0.928827	0.787067	0.753722	0.827432	0.980983	0.469947	0.752989
		df	32	32	32	32	32	32	32	32	32	32	32	32	32	32	32	32	32	32	32	32	32	32	32	32	32	32	32	32	32	32	32	32	32	32	32	32	32	32	32	32	32	32	32	32	32	32	32
	Matairesinol (mcg)	Correlation	-0.309501	0.24965	0.0708717	-0.0313711	-0.138637	0.287855	-0.0393231	-0.0732175	-0.120211	0.184073	-0.0772397	-0.0842453	-0.0166113	-0.12968	-0.185139	0.00441625	-0.138925	-0.00495223	-0.25107	-0.219645	-0.212024	0.125759	0.295741	0.0530479	-0.0444997	-0.0329923	-0.0978462	-0.0522594	-0.0366584	0.242842	0.139995	0.291337	0.0458801	-0.0281522	0.0424182	0.0675944	0.137788	0.0862074	0.426435	0.448652	0.572527	-0.0646227	0.641671	0.0884403	0.0458801	-0.00502732	-0.00980729
		Significance (2-tailed)	0.0748785	0.154473	0.690414	0.860196	0.434252	0.0987718	0.825248	0.680697	0.498288	0.29736	0.664155	0.635714	0.925711	0.464799	0.294522	0.980224	0.43329	0.977825	0.152064	0.211979	0.228666	0.478518	0.0894756	0.765734	0.802669	0.853048	0.581963	0.769121	0.836926	0.166403	0.429721	0.0945805	0.796674	0.874421	0.811731	0.70407	0.4371	0.627837	0.0119067	0.00778281	0.000402765	0.716532	4.31537e-05	0.618922	0.796674	0.977489	0.9561
		df	32	32	32	32	32	32	32	32	32	32	32	32	32	32	32	32	32	32	32	32	32	32	32	32	32	32	32	32	32	32	32	32	32	32	32	32	32	32	32	32	32	32	32	32	32	32	32
	Lariciresinol (mcg)	Correlation	-0.176381	0.3664	0.109772	-0.0117093	-0.0495088	0.186505	0.0605574	0.0920883	0.128149	0.0325663	0.0745158	0.070374	-0.0892118	-0.0219635	-0.102856	-0.0172916	0.0335823	0.0653227	-0.195579	-0.291029	-0.346043	0.128076	0.190709	-0.0934853	0.0372774	0.108097	-0.0445316	-0.0802572	-0.096824	0.235463	0.110993	0.245117	0.0328883	-0.0302121	-0.09181	0.224325	-0.0395643	0.0578014	0.214168	0.394403	0.391114	-0.0274642	0.378834	0.0305709	0.0328883	0.388794	0.364943
		Significance (2-tailed)	0.318351	0.033065	0.53657	0.947597	0.780969	0.29091	0.733697	0.604472	0.470129	0.854925	0.675341	0.692482	0.615854	0.901875	0.562688	0.922677	0.850449	0.71359	0.267644	0.0949452	0.0449945	0.470384	0.279976	0.598977	0.83421	0.542842	0.802531	0.651845	0.585931	0.180065	0.532021	0.162346	0.853506	0.865314	0.605569	0.202156	0.824193	0.745406	0.223884	0.0209889	0.0221827	0.877467	0.0271454	0.863729	0.853506	0.0230574	0.0338228
		df	32	32	32	32	32	32	32	32	32	32	32	32	32	32	32	32	32	32	32	32	32	32	32	32	32	32	32	32	32	32	32	32	32	32	32	32	32	32	32	32	32	32	32	32	32	32	32
	Pinoresinol (mcg)	Correlation	-0.0139101	0.236332	-0.0324217	-0.0106657	-0.0758774	0.0739895	-0.11691	0.154914	-0.0151704	-0.00674902	0.392925	0.292086	-0.13572	0.156826	-0.00395087	0.172381	0.0257927	-0.0667058	-0.209978	-0.145402	-0.166178	-0.0778893	0.0949326	-0.299561	-0.116121	-0.0255576	-0.226434	-0.00914667	-0.155516	0.0743633	0.0374672	-0.0647364	0.000891303	-0.0761905	-0.155238	0.305531	-0.134659	0.206605	0.207332	0.223532	0.185405	-0.126062	0.241321	-0.0611703	0.000891303	0.202844	0.0570306
		Significance (2-tailed)	0.937765	0.178416	0.855563	0.952262	0.66974	0.67751	0.510241	0.381679	0.932139	0.969782	0.0215187	0.0936968	0.444076	0.375758	0.982308	0.329624	0.884873	0.707789	0.233294	0.411935	0.347583	0.661497	0.593306	0.0852209	0.51312	0.885916	0.197835	0.959055	0.37981	0.675969	0.833378	0.716054	0.996008	0.668455	0.38067	0.0788855	0.447681	0.24106	0.239372	0.203799	0.293816	0.477452	0.169156	0.731101	0.996008	0.249921	0.748692
		df	32	32	32	32	32	32	32	32	32	32	32	32	32	32	32	32	32	32	32	32	32	32	32	32	32	32	32	32	32	32	32	32	32	32	32	32	32	32	32	32	32	32	32	32	32	32	32
	Animal Protein (g)	Correlation	-0.388118	0.911868	0.203557	-0.4586	0.238126	0.167498	-0.0918054	0.0262315	0.497174	0.168769	-0.0367451	0.0152871	0.0688765	-0.0255563	0.0184252	-0.0264239	0.264075	0.335777	0.173391	-0.559128	-0.588639	0.676045	0.117409	0.26418	-0.168983	-0.157262	0.480369	0.273726	0.351026	0.000818078	0.211572	0.299149	-0.443106	0.155636	-0.0813866	0.040274	-0.0879577	-0.042286	0.143875	0.275136	0.284875	-0.00140105	0.395879	0.162608	-0.443106	0.138003	-0.130797
		Significance (2-tailed)	0.0233178	6.44069e-14	0.248223	0.00637528	0.175046	0.343714	0.605587	0.882928	0.00277723	0.340013	0.836545	0.931618	0.698717	0.885921	0.917624	0.882075	0.13126	0.0522038	0.326755	0.000587287	0.000250348	1.14346e-05	0.508426	0.131102	0.339392	0.374414	0.00403549	0.117238	0.0417964	0.996336	0.229682	0.0856715	0.00867662	0.379437	0.647261	0.82109	0.620845	0.812307	0.416914	0.115287	0.10247	0.993726	0.0204712	0.358183	0.00867662	0.436377	0.460927
		df	32	32	32	32	32	32	32	32	32	32	32	32	32	32	32	32	32	32	32	32	32	32	32	32	32	32	32	32	32	32	32	32	32	32	32	32	32	32	32	32	32	32	32	32	32	32	32
	Veg_Protein (g)	Correlation	0.600835	-0.127281	-0.061857	0.308785	-0.382031	0.0420801	0.315644	0.319356	-0.285883	-0.141837	-0.208176	0.136393	-0.0629554	-0.110315	-0.116125	-0.0449726	-0.352487	-0.398503	-0.371323	0.370119	0.299119	-0.427325	0.079632	-0.0467293	0.347433	0.350772	-0.149049	-0.128349	-0.145887	0.119658	-0.105577	-0.0854962	0.561603	-0.163429	0.043667	0.25661	0.0398581	0.264784	0.028963	0.134956	0.0293147	0.0836282	-0.290256	0.00489004	0.561603	-0.0311264	0.156046
		Significance (2-tailed)	0.000171737	0.473167	0.728195	0.0755894	0.025773	0.813205	0.0689927	0.0656156	0.101207	0.423616	0.23742	0.441801	0.723556	0.534548	0.513106	0.800614	0.0408941	0.0195764	0.0306064	0.0311935	0.0857048	0.0117118	0.654388	0.792991	0.0440837	0.041955	0.400178	0.469432	0.41036	0.500279	0.552345	0.630688	0.000548416	0.35573	0.806291	0.142928	0.822908	0.13019	0.870834	0.44667	0.869279	0.638199	0.095866	0.978103	0.000548416	0.861276	0.378167
		df	32	32	32	32	32	32	32	32	32	32	32	32	32	32	32	32	32	32	32	32	32	32	32	32	32	32	32	32	32	32	32	32	32	32	32	32	32	32	32	32	32	32	32	32	32	32	32
	Alcohol (g)	Correlation	-0.071534	-0.388728	-0.453139	-0.0210887	-0.102897	-0.424479	-0.481493	-0.114597	-0.306426	-0.255019	0.442019	0.398195	0.0314343	0.0833743	0.180657	-0.0261197	0.0625112	-0.2318	-0.0751036	0.133574	0.235541	-0.304644	-0.427975	-0.118987	-0.489248	-0.38645	-0.245619	0.0872623	0.0795468	-0.196024	-0.0926136	-0.102667	-0.24968	-0.258341	-0.317469	-0.0809716	-0.210682	-0.0012999	-0.0995032	-0.281227	-0.286491	-0.013101	-0.18949	0.011472	-0.24968	-0.262442	-0.243787
		Significance (2-tailed)	0.687665	0.023083	0.0071182	0.905766	0.56253	0.012345	0.00393814	0.518702	0.0779673	0.14551	0.00886168	0.0196798	0.859918	0.639223	0.30657	0.883423	0.725431	0.187133	0.672921	0.45138	0.179916	0.0798027	0.0115711	0.502703	0.00332019	0.0239704	0.161461	0.623619	0.654735	0.266537	0.602403	0.563409	0.154421	0.140158	0.0673159	0.648944	0.231694	0.994179	0.575555	0.107138	0.100451	0.941379	0.283118	0.948657	0.154421	0.133752	0.164709
		df	32	32	32	32	32	32	32	32	32	32	32	32	32	32	32	32	32	32	32	32	32	32	32	32	32	32	32	32	32	32	32	32	32	32	32	32	32	32	32	32	32	32	32	32	32	32	32
	SFA 4:0 (butyric acid) (g)	Correlation	-0.0138949	0.000852647	0.241881	-0.367938	0.662101	-0.0984567	-0.0128775	0.277996	0.435351	-0.00641712	0.120355	0.160099	-0.160484	0.417789	0.772638	-0.0103655	0.775923	0.605559	0.427341	-0.126516	-0.184882	0.261627	-0.127745	0.00636011	-0.0414755	-0.0160503	0.139074	0.120597	0.0986253	0.20447	0.516284	0.115649	-0.211254	-0.00631263	-0.108641	0.209342	0.1519	0.327232	0.296181	0.135836	0.0864313	-0.252853	-0.129685	0.0990006	-0.211254	0.262775	0.106205
		Significance (2-tailed)	0.937833	0.996182	0.16814	0.0322802	2.00002e-05	0.579599	0.942377	0.111405	0.0100719	0.971267	0.497768	0.36575	0.364583	0.0139477	8.61272e-08	0.953604	7.00167e-08	0.000147795	0.0117082	0.475853	0.295205	0.135007	0.471542	0.971523	0.815842	0.928213	0.43279	0.496897	0.578946	0.246062	0.00177378	0.514845	0.2304	0.971735	0.540802	0.234743	0.391121	0.0588806	0.0889764	0.443684	0.626941	0.149079	0.464781	0.577496	0.2304	0.13324	0.549968
		df	32	32	32	32	32	32	32	32	32	32	32	32	32	32	32	32	32	32	32	32	32	32	32	32	32	32	32	32	32	32	32	32	32	32	32	32	32	32	32	32	32	32	32	32	32	32	32
	SFA 6:0 (caproic acid) (g)	Correlation	-0.0537921	-0.0392534	0.276055	-0.389844	0.7235	-0.071994	-0.0359677	0.223235	0.491923	-0.0463479	0.160071	0.0936351	-0.167655	0.480866	0.714944	0.0939595	0.852422	0.64887	0.468863	-0.132681	-0.191446	0.248587	-0.0990321	0.0216595	-0.0652317	-0.0476556	0.171371	0.100952	0.066687	0.151567	0.510799	0.0969127	-0.224355	-0.0561527	-0.148635	0.146486	0.0552801	0.275985	0.246594	0.0907565	0.0386818	-0.2885	-0.150782	0.132205	-0.224355	0.311446	0.135963
		Significance (2-tailed)	0.762541	0.825553	0.11403	0.022658	1.3343e-06	0.685759	0.839959	0.204416	0.0031275	0.794645	0.365834	0.598389	0.343256	0.00399221	2.02806e-06	0.597116	1.58055e-10	3.31233e-05	0.00515765	0.45444	0.278085	0.156294	0.577374	0.903227	0.713972	0.78898	0.332508	0.569979	0.707867	0.392174	0.00202273	0.585587	0.202095	0.752439	0.401503	0.408419	0.756168	0.114125	0.15975	0.609731	0.828056	0.0979844	0.39466	0.456073	0.202095	0.0729738	0.443252
		df	32	32	32	32	32	32	32	32	32	32	32	32	32	32	32	32	32	32	32	32	32	32	32	32	32	32	32	32	32	32	32	32	32	32	32	32	32	32	32	32	32	32	32	32	32	32	32
	SFA 17:0 (margaric acid) (g)	Correlation	-0.147109	0.188541	0.483223	-0.516671	0.6807	0.253417	0.0234819	0.0974823	0.534794	0.0759918	-0.074622	-0.0608281	-0.245087	0.145456	0.250954	-0.0297877	0.600095	0.703004	0.62476	-0.129455	-0.342848	0.515882	0.22207	0.147083	-0.0185181	-0.035937	0.375008	0.0875792	0.0957686	-0.120053	0.189185	-0.0309848	-0.343384	-0.0442561	-0.156467	-0.0360775	-0.149683	0.110958	0.0615793	-0.0194906	-0.0831454	-0.114984	-0.0548296	0.0707575	-0.343384	0.262247	0.0894774
		Significance (2-tailed)	0.406406	0.28558	0.00379234	0.00175725	9.42505e-06	0.148144	0.895128	0.583374	0.00112009	0.669271	0.674904	0.73255	0.162399	0.41176	0.152261	0.867189	0.000175786	3.54984e-06	7.82852e-05	0.465578	0.0471471	0.00179103	0.206849	0.406492	0.917211	0.840093	0.0288659	0.622354	0.590041	0.498856	0.283909	0.861901	0.0467802	0.803729	0.376867	0.839476	0.398152	0.532152	0.72937	0.912879	0.640147	0.51728	0.758096	0.690888	0.0467802	0.13405	0.614799
		df	32	32	32	32	32	32	32	32	32	32	32	32	32	32	32	32	32	32	32	32	32	32	32	32	32	32	32	32	32	32	32	32	32	32	32	32	32	32	32	32	32	32	32	32	32	32	32
	PUFA 18:4 (parinaric acid) (g)	Correlation	-0.194155	0.412264	0.232138	-0.422539	0.0323828	0.233587	0.216585	0.349815	0.230079	-0.332362	-0.056879	-0.167711	-0.0868016	-0.134226	-0.0986867	-0.13558	0.0523046	0.11026	0.0201619	-0.055366	-0.14842	0.444078	0.176271	0.824388	0.114216	0.0716846	0.518247	0.550887	0.814184	-0.103018	-0.114409	0.456827	-0.125156	-0.0460641	0.044303	-0.190496	0.130507	-0.0853016	-0.00304355	0.0894883	0.0615186	0.393043	0.0468645	-0.055514	-0.125156	-0.0365588	0.107833
		Significance (2-tailed)	0.271213	0.0154002	0.186472	0.0127928	0.855734	0.183661	0.218576	0.0425562	0.190521	0.0547955	0.749338	0.343091	0.62546	0.449154	0.578709	0.44455	0.768927	0.534751	0.90989	0.755801	0.402193	0.00851386	0.31866	2.0641e-09	0.520102	0.687041	0.00169143	0.000734857	4.71211e-09	0.562068	0.519391	0.00660893	0.480646	0.795876	0.803525	0.280524	0.46193	0.631469	0.98637	0.614756	0.729626	0.0214759	0.792406	0.755168	0.480646	0.837363	0.543835
		df	32	32	32	32	32	32	32	32	32	32	32	32	32	32	32	32	32	32	32	32	32	32	32	32	32	32	32	32	32	32	32	32	32	32	32	32	32	32	32	32	32	32	32	32	32	32	32
	Total Vitamin A Activity (Retinol Equivalents) (mcg)	Correlation	0.0299989	0.0666399	-0.0757067	0.124335	0.128644	-0.11129	-0.127917	0.195375	0.290091	0.199589	-0.125112	-0.0100753	0.311239	0.179348	0.25711	-0.00856049	0.296909	0.151815	-0.0945934	-0.361835	-0.364073	0.0305477	-0.116918	-0.127644	-0.158832	-0.097221	0.0732195	-0.0997977	-0.0502292	0.709617	0.531805	0.140908	-0.0700418	-0.175842	-0.264601	0.454825	0.207213	0.580832	0.668793	0.319974	0.428465	-0.186077	0.224984	0.042806	-0.0700418	0.64434	0.492987
		Significance (2-tailed)	0.866255	0.708065	0.670442	0.483552	0.468401	0.530918	0.470943	0.268154	0.0960638	0.257763	0.480804	0.954901	0.0731746	0.310148	0.142124	0.961677	0.0881568	0.391389	0.594633	0.0354861	0.0342817	0.863831	0.510214	0.471895	0.369603	0.584389	0.680689	0.57442	0.777861	2.61243e-06	0.00120853	0.426688	0.693863	0.319857	0.130466	0.00688134	0.239646	0.000316195	1.53495e-05	0.0650661	0.011466	0.29204	0.200799	0.810041	0.693863	3.91542e-05	0.00305356
		df	32	32	32	32	32	32	32	32	32	32	32	32	32	32	32	32	32	32	32	32	32	32	32	32	32	32	32	32	32	32	32	32	32	32	32	32	32	32	32	32	32	32	32	32	32	32	32
	Vitamin E (Total Alpha-Tocopherol) (mg)	Correlation	0.446107	0.0113581	0.162946	0.0761332	-0.0946619	0.191363	0.401416	0.388637	0.0816633	-0.108028	-0.09827	-0.00744569	0.0336356	0.340445	0.18088	0.328442	0.0641022	-0.16188	-0.364455	0.160765	0.19291	-0.175554	0.209096	0.138194	0.408006	0.310001	0.0506184	-0.000886353	0.0207223	0.371186	0.055535	0.0100457	0.592567	-0.0846205	0.0431824	0.388636	-0.0296954	0.306163	0.116516	0.166496	0.0270945	-0.0508478	-0.316213	-0.0960402	0.592567	0.406044	0.218623
		Significance (2-tailed)	0.00818265	0.949167	0.357173	0.66869	0.594365	0.278298	0.0186218	0.0231179	0.646139	0.543102	0.580321	0.966664	0.850215	0.0488195	0.305963	0.0578958	0.718722	0.360369	0.0340797	0.363731	0.274358	0.320661	0.235307	0.435738	0.0166039	0.0743853	0.776184	0.996031	0.907396	0.0306727	0.755078	0.955034	0.0002221	0.634205	0.808401	0.0231184	0.867596	0.0782365	0.511676	0.346648	0.879104	0.775196	0.0684662	0.588983	0.0002221	0.0171847	0.214166
		df	32	32	32	32	32	32	32	32	32	32	32	32	32	32	32	32	32	32	32	32	32	32	32	32	32	32	32	32	32	32	32	32	32	32	32	32	32	32	32	32	32	32	32	32	32	32	32
	Synthetic Folate (folic acid)(mcg)	Correlation	0.0734314	0.199757	-0.212296	0.306237	-0.291394	-0.205353	0.0517528	0.205519	-0.24101	0.125591	-0.0625232	0.0438885	0.454445	-0.307858	-0.0892771	-0.350009	-0.221197	-0.197242	-0.240597	-0.281637	-0.344619	-0.0615099	-0.202317	-0.276654	0.038411	0.154936	-0.207938	-0.0875977	-0.110342	0.236763	0.501877	0.538934	-0.0144084	-0.0604562	-0.0981673	0.0664327	0.27868	0.268637	0.450455	0.816744	0.761039	-0.180856	0.40035	0.383342	-0.0144084	0.209025	0.0417203
		Significance (2-tailed)	0.679814	0.257354	0.228056	0.0781604	0.094513	0.243985	0.771299	0.243595	0.169723	0.479109	0.72538	0.805327	0.00693409	0.0765168	0.615595	0.0424335	0.208686	0.263518	0.170479	0.106605	0.0459442	0.729664	0.25118	0.113214	0.829241	0.38161	0.237969	0.62228	0.534446	0.177603	0.00249301	0.001007	0.935541	0.734126	0.580719	0.708933	0.110491	0.124487	0.00750956	3.84887e-09	1.7428e-07	0.306029	0.0189666	0.0252268	0.935541	0.23547	0.814774
		df	32	32	32	32	32	32	32	32	32	32	32	32	32	32	32	32	32	32	32	32	32	32	32	32	32	32	32	32	32	32	32	32	32	32	32	32	32	32	32	32	32	32	32	32	32	32	32
	Niacin Equivalents (mg)	Correlation	-0.130048	0.772479	0.189277	-0.329358	0.0650079	0.137885	0.154779	0.217714	0.285631	-0.0506781	-0.0541203	-0.0328187	-0.0989132	0.0467439	0.0313703	0.11836	0.183132	0.103962	-0.0838043	-0.348178	-0.297569	0.433537	0.100035	0.385054	0.100159	0.00925757	0.455811	0.379201	0.441773	0.0158236	0.221561	0.371364	-0.0129567	0.169634	0.0843246	0.0931537	-0.00430833	0.0288132	0.13609	0.48231	0.307953	0.0524558	0.17593	0.367043	-0.0129567	0.0963205	-0.071513
		Significance (2-tailed)	0.463519	8.69886e-08	0.283671	0.0571591	0.714913	0.436774	0.382101	0.216125	0.101521	0.775927	0.761134	0.853813	0.577833	0.792928	0.8602	0.504972	0.299881	0.558472	0.63749	0.0436009	0.0874187	0.0104245	0.573505	0.0245282	0.57303	0.958559	0.00674603	0.0269845	0.00890396	0.929224	0.207918	0.0305865	0.942023	0.337505	0.635395	0.600279	0.980707	0.871497	0.442824	0.0038687	0.0764218	0.768277	0.31961	0.0327351	0.942023	0.587891	0.687753
		df	32	32	32	32	32	32	32	32	32	32	32	32	32	32	32	32	32	32	32	32	32	32	32	32	32	32	32	32	32	32	32	32	32	32	32	32	32	32	32	32	32	32	32	32	32	32	32
	Natural Folate (food folate) (mcg)	Correlation	0.41871	0.414502	0.00194249	0.0607012	-0.130635	-0.0388909	0.291711	0.36352	0.198551	-0.0535276	-0.265299	0.256075	-0.00086131	0.0668313	0.0910006	0.0358598	0.0396029	-0.117448	-0.306193	-0.146642	-0.0359481	-0.0841468	-0.0306404	-0.0885627	0.286715	0.372061	0.0834836	-0.185737	-0.152277	0.256218	0.20371	0.0860522	0.345607	0.133663	0.0492337	0.554916	-0.0426668	0.283607	0.174541	0.247254	0.215348	-0.195285	-0.162827	0.0263895	0.345607	0.196516	0.142875
		Significance (2-tailed)	0.0137173	0.0147972	0.991301	0.733088	0.461489	0.82714	0.0941384	0.0345762	0.260297	0.763675	0.129417	0.143792	0.996143	0.707263	0.608765	0.840432	0.824024	0.508285	0.0782059	0.407915	0.840045	0.636111	0.863422	0.618435	0.100174	0.0302511	0.638783	0.292938	0.389934	0.143561	0.24786	0.628459	0.0452838	0.451076	0.782157	0.000659047	0.810647	0.104074	0.323505	0.158599	0.221282	0.268378	0.357529	0.882228	0.0452838	0.265315	0.420193
		df	32	32	32	32	32	32	32	32	32	32	32	32	32	32	32	32	32	32	32	32	32	32	32	32	32	32	32	32	32	32	32	32	32	32	32	32	32	32	32	32	32	32	32	32	32	32	32
	Total Sugars (g)	Correlation	0.25893	-0.311088	-0.647969	0.771014	-0.463788	-0.575874	-0.293975	-0.269701	-0.404384	0.249664	0.368363	0.243778	0.368432	-0.057027	-0.156137	-0.00432992	-0.291666	-0.543694	-0.404203	-0.120158	0.207744	-0.610441	-0.543477	-0.541754	-0.254396	-0.104137	-0.47412	-0.430348	-0.518732	0.23602	0.0481419	-0.109255	0.0392742	-0.245301	-0.224364	-0.101625	0.0340167	-0.140324	-0.0803513	-0.0652336	0.0372626	-0.216746	-0.0895568	0.072532	0.0392742	-0.0518916	0.0902307
		Significance (2-tailed)	0.139224	0.0733222	3.42512e-05	9.52961e-08	0.00573218	0.000365628	0.0914957	0.122944	0.0176892	0.15445	0.0320661	0.164725	0.0320316	0.748707	0.377887	0.980611	0.0941914	0.000889488	0.0177449	0.498478	0.238418	0.000126234	0.000894574	0.00093584	0.14653	0.557805	0.00461543	0.0110694	0.0016716	0.179006	0.786876	0.538502	0.825462	0.16202	0.202076	0.567397	0.848537	0.428624	0.651462	0.713964	0.834275	0.218225	0.614484	0.683532	0.825462	0.770703	0.611812
		df	32	32	32	32	32	32	32	32	32	32	32	32	32	32	32	32	32	32	32	32	32	32	32	32	32	32	32	32	32	32	32	32	32	32	32	32	32	32	32	32	32	32	32	32	32	32	32
	Added Sugars (by Available Carbohydrate) (g)	Correlation	-0.240841	-0.289096	-0.281162	0.31134	0.00340582	-0.217217	-0.394631	-0.465919	-0.0277812	0.155267	0.0715737	-0.224999	0.192258	0.157011	-0.0405931	0.286497	-0.0187858	-0.116736	0.0586255	0.175471	0.331425	-0.252707	-0.203385	-0.186211	-0.342535	-0.390874	-0.22867	-0.378478	-0.413034	0.0752511	-0.199172	-0.202787	-0.0555533	-0.129635	-0.123954	-0.0348522	0.0583868	-0.144205	-0.178531	-0.214206	-0.18002	-0.0301525	-0.0365415	-0.00474055	-0.0555533	-0.0277706	-0.0739931
		Significance (2-tailed)	0.170032	0.0972618	0.107223	0.073077	0.984748	0.217202	0.0209083	0.00548452	0.876063	0.380581	0.687501	0.200769	0.276014	0.375189	0.819696	0.100444	0.916018	0.510876	0.741899	0.320894	0.0555243	0.149322	0.248633	0.291686	0.0473625	0.0222718	0.193325	0.0273017	0.0151903	0.672314	0.25878	0.250055	0.755	0.464955	0.484906	0.844861	0.742914	0.415837	0.312393	0.223799	0.308307	0.865577	0.837439	0.978772	0.755	0.87611	0.677496
		df	32	32	32	32	32	32	32	32	32	32	32	32	32	32	32	32	32	32	32	32	32	32	32	32	32	32	32	32	32	32	32	32	32	32	32	32	32	32	32	32	32	32	32	32	32	32	32
	Acesulfame Potassium (mg)	Correlation	0.0543759	0.245637	0.219213	-0.189993	0.172481	0.0431698	0.341269	0.220251	0.00526579	0.0519278	-0.097235	0.175632	-0.072676	-0.0209015	0.0253996	-0.0326841	0.158957	0.190781	0.17253	0.0220416	-0.00589904	0.109262	0.0367546	0.0193215	0.29047	0.300876	0.108668	0.32793	0.168963	0.0952618	-0.152061	-0.129157	0.0238549	0.226095	0.197025	0.132828	0.177637	-0.0906935	-0.0775082	0.0586683	0.0430269	-0.0270812	0.0294165	-0.0334752	0.0238549	0.0737607	-0.138688
		Significance (2-tailed)	0.760039	0.161428	0.2129	0.281818	0.329338	0.808456	0.0482404	0.210688	0.976421	0.770547	0.584335	0.320443	0.682936	0.906599	0.886616	0.854406	0.369224	0.279789	0.3292	0.901528	0.973586	0.538479	0.836504	0.913632	0.0956107	0.0837925	0.540702	0.0583109	0.33945	0.59202	0.390615	0.466617	0.893471	0.198526	0.264054	0.453934	0.314862	0.60998	0.663055	0.741717	0.809079	0.879163	0.868829	0.850921	0.893471	0.678454	0.434081
		df	32	32	32	32	32	32	32	32	32	32	32	32	32	32	32	32	32	32	32	32	32	32	32	32	32	32	32	32	32	32	32	32	32	32	32	32	32	32	32	32	32	32	32	32	32	32	32
	Sucralose (mg)	Correlation	0.147192	0.278003	0.172526	-0.226814	0.0485059	0.141674	0.237988	0.140423	0.116327	0.122337	-0.120125	0.105186	-0.126538	-0.123709	-0.113355	-0.0322693	-0.0541397	0.099224	0.115441	0.04733	0.0497518	0.166888	0.137898	-0.0389662	0.238195	0.212572	0.0018289	0.0711566	0.0635031	0.10078	-0.222334	-0.0899561	-0.00767962	0.464429	0.368838	0.413012	-0.0940899	-0.0192716	-0.0635312	-0.0781984	-0.0533874	-0.0362219	0.154351	0.0331109	-0.00767962	-0.0668483	-0.137534
		Significance (2-tailed)	0.406141	0.111396	0.329212	0.197065	0.785302	0.424152	0.175303	0.428295	0.512366	0.490662	0.498594	0.553824	0.475777	0.485776	0.523275	0.856234	0.761051	0.576633	0.515608	0.790389	0.779921	0.3455	0.436731	0.82681	0.174916	0.227437	0.99181	0.689231	0.721246	0.570641	0.206296	0.6129	0.965618	0.00565664	0.0318279	0.0151963	0.596605	0.913854	0.721128	0.660234	0.764277	0.838842	0.383433	0.852525	0.965618	0.707192	0.437952
		df	32	32	32	32	32	32	32	32	32	32	32	32	32	32	32	32	32	32	32	32	32	32	32	32	32	32	32	32	32	32	32	32	32	32	32	32	32	32	32	32	32	32	32	32	32	32	32
	Available Carbohydrate (g)	Correlation	0.168905	-0.50893	-0.787868	0.964017	-0.693953	-0.666723	-0.276735	-0.331269	-0.604084	0.103859	0.0890952	0.0932464	0.35797	-0.26789	-0.35834	-0.143064	-0.546379	-0.742351	-0.558713	-0.0433559	0.295722	-0.782646	-0.624216	-0.568446	-0.222709	-0.0627304	-0.529368	-0.473454	-0.523331	0.161142	0.011893	-0.127223	0.231881	-0.173723	-0.101605	-0.118245	0.12774	-0.128727	-0.0779637	-0.0816008	0.0100681	-0.0604973	-0.135168	0.044672	0.231881	-0.10317	0.189717
		Significance (2-tailed)	0.339616	0.00211426	3.19951e-08	5.60905e-20	5.33103e-06	1.66707e-05	0.113104	0.0556466	0.000154925	0.558866	0.616317	0.599915	0.0376472	0.125577	0.0374356	0.419574	0.000828706	5.01319e-07	0.00059403	0.807646	0.0894966	4.5329e-08	7.97549e-05	0.000452567	0.205512	0.724506	0.00128514	0.00468127	0.00149353	0.362592	0.946776	0.47337	0.186973	0.325815	0.567474	0.505388	0.471559	0.468112	0.661193	0.646393	0.954934	0.733952	0.445951	0.801921	0.186973	0.561489	0.282531
		df	32	32	32	32	32	32	32	32	32	32	32	32	32	32	32	32	32	32	32	32	32	32	32	32	32	32	32	32	32	32	32	32	32	32	32	32	32	32	32	32	32	32	32	32	32	32	32
	Glycemic Index (glucose reference)	Correlation	-0.321426	-0.168634	0.277334	-0.0932912	0.179913	0.29755	0.0823999	-0.151284	0.2328	0.0172373	-0.449793	-0.638063	-0.0403443	0.0527479	-0.162722	0.198792	0.0443054	0.175684	0.197797	0.124919	0.10388	0.13044	0.298657	0.322251	0.0808937	-0.0017988	0.302418	0.0476137	0.0921958	-0.112317	-0.178665	-0.238233	0.0659773	0.0466484	0.238593	-0.117646	-0.0253479	-0.0393851	-0.0607159	-0.30005	-0.251723	0.0773512	-0.00606501	-0.131843	0.0659773	-0.0738754	0.0953825
		Significance (2-tailed)	0.0637897	0.340404	0.112295	0.599739	0.308602	0.0874402	0.643158	0.393069	0.185183	0.922919	0.00760901	4.91475e-05	0.820783	0.767022	0.357842	0.259708	0.803514	0.320297	0.262148	0.481486	0.558783	0.462162	0.0862129	0.0630727	0.64926	0.991944	0.0821413	0.789161	0.604048	0.527109	0.312024	0.174846	0.710843	0.793342	0.174176	0.507565	0.886846	0.824977	0.733025	0.0846875	0.150966	0.663698	0.972843	0.45732	0.710843	0.677981	0.591548
		df	32	32	32	32	32	32	32	32	32	32	32	32	32	32	32	32	32	32	32	32	32	32	32	32	32	32	32	32	32	32	32	32	32	32	32	32	32	32	32	32	32	32	32	32	32	32	32
	Glycemic Index (bread reference)	Correlation	-0.321409	-0.168631	0.277473	-0.0933667	0.180234	0.297632	0.0822423	-0.151122	0.233303	0.0167183	-0.449837	-0.638256	-0.0399964	0.0529377	-0.162687	0.198896	0.0446588	0.175979	0.198041	0.12501	0.103647	0.130501	0.298733	0.322154	0.0806953	-0.002142	0.302294	0.0480035	0.0924712	-0.112211	-0.178458	-0.238263	0.0660518	0.046156	0.238265	-0.117616	-0.0258839	-0.0392176	-0.0608337	-0.300236	-0.251952	0.0777873	-0.00636987	-0.132073	0.0660518	-0.0730764	0.0956624
		Significance (2-tailed)	0.0638042	0.340413	0.112108	0.599442	0.307725	0.0873492	0.643796	0.393581	0.184209	0.925233	0.00760237	4.88084e-05	0.822303	0.766207	0.357949	0.259454	0.801978	0.319472	0.261549	0.481162	0.559672	0.461951	0.0861296	0.0631571	0.650065	0.990408	0.0822735	0.787474	0.602963	0.527501	0.312596	0.174791	0.71053	0.795477	0.174786	0.507674	0.884469	0.82571	0.732526	0.0844855	0.150583	0.661914	0.971479	0.456526	0.71053	0.68128	0.590456
		df	32	32	32	32	32	32	32	32	32	32	32	32	32	32	32	32	32	32	32	32	32	32	32	32	32	32	32	32	32	32	32	32	32	32	32	32	32	32	32	32	32	32	32	32	32	32	32
	Glycemic Load (glucose reference)	Correlation	-0.0336181	-0.544643	-0.592229	0.830144	-0.527007	-0.4815	-0.219772	-0.381888	-0.44294	0.110392	-0.145524	-0.215984	0.296125	-0.19133	-0.351629	-0.0171198	-0.448843	-0.57986	-0.415443	0.020714	0.328231	-0.656144	-0.443445	-0.372773	-0.169191	-0.0728906	-0.369502	-0.418664	-0.438526	0.127052	-0.0650478	-0.204667	0.271748	-0.10493	0.0404176	-0.124292	0.144318	-0.124799	-0.0776571	-0.183511	-0.0852437	-0.00999105	-0.115552	-0.01196	0.271748	-0.0892588	0.220192
		Significance (2-tailed)	0.850292	0.000867574	0.000224414	1.26556e-09	0.00136336	0.00393753	0.211709	0.0258328	0.00870466	0.53426	0.411538	0.219886	0.0890397	0.278382	0.0414217	0.923443	0.00775338	0.000325388	0.0145497	0.907433	0.0580662	2.51766e-05	0.00861962	0.0299118	0.338787	0.682048	0.0314978	0.0137286	0.00947932	0.473971	0.714745	0.245599	0.120017	0.554794	0.820462	0.483707	0.415467	0.48191	0.662446	0.298862	0.631701	0.955278	0.5152	0.946477	0.120017	0.615668	0.210814
		df	32	32	32	32	32	32	32	32	32	32	32	32	32	32	32	32	32	32	32	32	32	32	32	32	32	32	32	32	32	32	32	32	32	32	32	32	32	32	32	32	32	32	32	32	32	32	32
	Glycemic Load (bread reference)	Correlation	-0.0336389	-0.544674	-0.592123	0.830089	-0.526858	-0.481376	-0.219854	-0.381878	-0.442654	0.110154	-0.145674	-0.216196	0.296283	-0.191176	-0.351626	-0.0169625	-0.448679	-0.579739	-0.415351	0.0207692	0.328165	-0.656102	-0.443322	-0.372679	-0.169295	-0.0730838	-0.369435	-0.418495	-0.438346	0.127093	-0.0650188	-0.204759	0.271829	-0.10516	0.0402956	-0.124326	0.144013	-0.124765	-0.0777681	-0.183731	-0.0854502	-0.00975353	-0.115732	-0.0121165	0.271829	-0.0888978	0.220406
		Significance (2-tailed)	0.8502	0.000866864	0.000225146	1.27161e-09	0.00136846	0.00394822	0.211533	0.0258374	0.00875315	0.535147	0.41105	0.219424	0.0888617	0.278776	0.041424	0.924144	0.0077786	0.000326549	0.0145737	0.907188	0.0581204	2.52171e-05	0.0086402	0.0299564	0.338488	0.68125	0.031531	0.0137709	0.00951197	0.473827	0.714867	0.245381	0.119902	0.553924	0.820995	0.483584	0.416463	0.482031	0.661993	0.298274	0.630872	0.956341	0.51454	0.945778	0.119902	0.617102	0.210358
		df	32	32	32	32	32	32	32	32	32	32	32	32	32	32	32	32	32	32	32	32	32	32	32	32	32	32	32	32	32	32	32	32	32	32	32	32	32	32	32	32	32	32	32	32	32	32	32
	Beta-Carotene (provitamin A carotenoid) (mcg)	Correlation	0.00397574	-0.00373906	-0.0572007	0.103522	0.0753824	-0.0192212	-0.122435	0.166545	0.215623	0.220298	-0.114834	-0.013282	0.220646	0.11385	0.185115	-0.0279551	0.177955	0.10424	-0.0947482	-0.195643	-0.223756	0.0223349	-0.0221248	-0.0592329	-0.149991	-0.106576	0.0695826	-0.106446	-0.042014	0.720002	0.237646	0.0164733	-0.0663319	-0.189671	-0.242654	0.492165	0.216383	0.562415	0.625678	0.204147	0.328454	-0.113855	0.277152	-0.094687	-0.0663319	0.556136	0.455194
		Significance (2-tailed)	0.982196	0.983256	0.747966	0.560147	0.671775	0.914079	0.490315	0.346506	0.220678	0.210589	0.517832	0.94057	0.20985	0.521448	0.294586	0.875293	0.313982	0.557414	0.594027	0.267486	0.203333	0.900225	0.901158	0.739317	0.397172	0.54857	0.695774	0.549059	0.813493	1.5863e-06	0.175943	0.926326	0.709355	0.282649	0.166742	0.00311053	0.219016	0.000536171	7.58616e-05	0.246827	0.0578858	0.521431	0.11254	0.594267	0.709355	0.000637514	0.00683043
		df	32	32	32	32	32	32	32	32	32	32	32	32	32	32	32	32	32	32	32	32	32	32	32	32	32	32	32	32	32	32	32	32	32	32	32	32	32	32	32	32	32	32	32	32	32	32	32
	Beta-Carotene Equivalents (derived from provitamin A carotenoids) (mcg)	Correlation	0.00530987	0.00771827	-0.0408825	0.103456	0.0970967	-0.0161363	-0.112423	0.170774	0.236161	0.215769	-0.115471	-0.0315188	0.234816	0.145666	0.196033	0.00193053	0.206583	0.120142	-0.0833912	-0.215953	-0.247573	0.0302851	-0.0195816	-0.0663857	-0.141016	-0.102736	0.0665952	-0.105263	-0.0431629	0.719753	0.256397	0.0268348	-0.0571805	-0.182428	-0.25017	0.485278	0.210996	0.55256	0.609114	0.215726	0.327016	-0.109122	0.258312	-0.0885836	-0.0571805	0.626062	0.497302
		Significance (2-tailed)	0.976224	0.965445	0.818431	0.5604	0.584872	0.927829	0.526717	0.334222	0.178739	0.220358	0.515498	0.859544	0.181299	0.411077	0.266515	0.991354	0.24111	0.498535	0.639155	0.219954	0.158045	0.864991	0.912474	0.70913	0.426328	0.563145	0.708252	0.553533	0.808486	1.60586e-06	0.143272	0.880255	0.748052	0.301773	0.153588	0.00362518	0.230982	0.000702482	0.000131797	0.220451	0.0590572	0.539	0.140204	0.618352	0.748052	7.48685e-05	0.00276916
		df	32	32	32	32	32	32	32	32	32	32	32	32	32	32	32	32	32	32	32	32	32	32	32	32	32	32	32	32	32	32	32	32	32	32	32	32	32	32	32	32	32	32	32	32	32	32	32
	Pectins (g)	Correlation	0.451149	0.0798223	-0.102094	0.389169	-0.342445	-0.069685	0.281263	0.212383	-0.106866	0.147683	-0.0309199	0.331173	0.0209715	-0.182742	-0.107722	-0.231484	-0.246497	-0.25957	-0.395811	-0.118835	-0.0409137	-0.23043	-0.0469286	-0.249258	0.284241	0.358652	-0.12297	-0.126252	-0.149988	0.438821	0.0358144	0.00983783	0.303073	-0.0368582	-0.00284191	0.282916	0.0111542	0.0773302	0.0381395	0.0637059	0.102962	-0.178667	-0.0684417	-0.160663	0.303073	0.257268	0.430665
		Significance (2-tailed)	0.00740666	0.653614	0.5656	0.0229143	0.0474244	0.695348	0.107091	0.227861	0.547475	0.40456	0.862188	0.0557216	0.906287	0.300929	0.544253	0.187751	0.159919	0.138215	0.0204946	0.503254	0.818295	0.189826	0.792128	0.155143	0.103269	0.0372584	0.488404	0.47678	0.397181	0.00942577	0.840632	0.955964	0.0814482	0.836049	0.987273	0.104956	0.950078	0.663784	0.830431	0.720392	0.562284	0.312019	0.700531	0.364042	0.0814482	0.141871	0.0110038
		df	32	32	32	32	32	32	32	32	32	32	32	32	32	32	32	32	32	32	32	32	32	32	32	32	32	32	32	32	32	32	32	32	32	32	32	32	32	32	32	32	32	32	32	32	32	32	32
	Maltose (g)	Correlation	-0.120402	-0.263793	-0.385356	0.449478	-0.217271	-0.317756	-0.239663	-0.183325	-0.225351	0.190031	-0.107185	-0.107193	0.168308	0.121776	0.163265	0.109305	-0.055338	-0.280522	-0.328778	-0.153445	0.135194	-0.385247	-0.295327	-0.29497	-0.223628	-0.0517707	-0.282918	-0.29513	-0.325515	0.335864	0.137998	-0.109693	0.0916178	-0.0759486	-0.0661399	0.212106	0.253642	0.180836	0.343382	0.0737491	0.217348	-0.298224	0.169566	0.061934	0.0916178	0.0775673	0.285948
		Significance (2-tailed)	0.497599	0.131689	0.0244069	0.00765661	0.217083	0.0670551	0.172195	0.299362	0.200047	0.281721	0.546272	0.546241	0.341351	0.492667	0.35622	0.538318	0.755921	0.108058	0.0576246	0.386264	0.445862	0.0244507	0.0899458	0.0903531	0.203599	0.771223	0.104954	0.0901701	0.0602996	0.0521389	0.436395	0.536867	0.606327	0.669448	0.71016	0.228481	0.147772	0.306085	0.0467818	0.678502	0.216916	0.0866916	0.337701	0.72787	0.606327	0.662814	0.101126
		df	32	32	32	32	32	32	32	32	32	32	32	32	32	32	32	32	32	32	32	32	32	32	32	32	32	32	32	32	32	32	32	32	32	32	32	32	32	32	32	32	32	32	32	32	32	32	32
	Lactose (g)	Correlation	0.014937	0.144573	-0.57813	0.455451	-0.293939	-0.652414	-0.232709	-0.0803378	-0.185577	0.0201956	0.057259	0.238211	0.603377	0.064314	0.00912679	0.0155215	0.0221951	-0.356084	-0.384664	-0.494788	-0.204065	-0.379981	-0.645875	-0.446405	-0.250466	-0.0408354	-0.312918	-0.124944	-0.221066	0.0970183	0.632065	0.130343	-0.0254005	-0.0662799	-0.156954	-0.092727	-0.0269899	-0.0270808	0.0642254	0.123898	0.21078	-0.225994	-0.142686	0.366912	-0.0254005	0.140738	-0.138568
		Significance (2-tailed)	0.933181	0.414634	0.000342344	0.00679507	0.091538	2.90052e-05	0.18536	0.651518	0.293361	0.90974	0.747718	0.174887	0.000158451	0.717831	0.959144	0.930572	0.900846	0.0387393	0.024686	0.00293192	0.247021	0.0266461	3.70081e-05	0.00813503	0.153086	0.818637	0.0715584	0.481397	0.208963	0.585176	6.07881e-05	0.462499	0.886612	0.709573	0.375363	0.601957	0.879568	0.879165	0.718204	0.485102	0.231471	0.198731	0.420817	0.0328021	0.886612	0.427251	0.434483
		df	32	32	32	32	32	32	32	32	32	32	32	32	32	32	32	32	32	32	32	32	32	32	32	32	32	32	32	32	32	32	32	32	32	32	32	32	32	32	32	32	32	32	32	32	32	32	32
	Galactose (g)	Correlation	0.20053	0.30513	-0.164377	0.0501003	-0.140993	-0.211707	0.0790955	0.0706152	-0.250059	0.101097	0.0866939	0.372098	0.223975	0.00425754	-0.0354372	0.0320965	0.00685792	-0.161694	-0.170748	-0.27553	-0.184576	-0.130134	-0.201647	-0.387193	0.0454757	0.22797	-0.25909	0.107252	-0.11193	0.0919544	0.162709	-0.0808113	-0.0576013	0.104584	-0.069256	0.176971	-0.0566648	-0.0277346	0.0653691	0.13416	0.190071	-0.167728	0.0807892	0.367588	-0.0576013	0.126173	-0.226267
		Significance (2-tailed)	0.255478	0.0792988	0.352907	0.778417	0.426404	0.229379	0.656574	0.691479	0.153777	0.569424	0.62589	0.0302336	0.20288	0.980935	0.842289	0.856996	0.969295	0.360929	0.334296	0.114747	0.296017	0.463224	0.252786	0.0236781	0.79843	0.194729	0.138971	0.54602	0.528543	0.605	0.357883	0.649594	0.746259	0.556108	0.697135	0.316709	0.750252	0.876269	0.713395	0.449379	0.281617	0.343042	0.649684	0.0324577	0.746259	0.477061	0.198175
		df	32	32	32	32	32	32	32	32	32	32	32	32	32	32	32	32	32	32	32	32	32	32	32	32	32	32	32	32	32	32	32	32	32	32	32	32	32	32	32	32	32	32	32	32	32	32	32
	Starch (g)	Correlation	-0.232513	-0.205058	-0.10724	0.210458	-0.240101	-0.0399379	0.0198207	-0.108351	-0.228183	-0.172662	-0.438436	-0.313737	-0.049683	-0.322472	-0.292092	-0.218646	-0.340576	-0.170144	-0.112959	0.136709	0.0952642	-0.135127	-0.0294926	-0.00162427	0.0388898	0.0234424	-0.043052	-0.059904	0.00487907	-0.12364	-0.025127	-0.0249759	0.257008	0.126968	0.239819	-0.0497851	0.184978	0.017538	0.0141189	0.0159799	-0.0129302	0.228182	0.00883902	-0.0241968	0.257008	-0.0834915	0.102202
		Significance (2-tailed)	0.185743	0.244678	0.546065	0.232202	0.171388	0.822559	0.911409	0.541888	0.194302	0.328823	0.0094957	0.0707798	0.780218	0.0628821	0.0936896	0.214116	0.0487271	0.336034	0.524734	0.440731	0.59201	0.44609	0.868493	0.992726	0.827145	0.895304	0.808969	0.736468	0.978152	0.486022	0.887826	0.888496	0.142288	0.474264	0.171907	0.779777	0.294949	0.921578	0.936833	0.928527	0.942142	0.194304	0.960431	0.891954	0.142288	0.638751	0.565188
		df	32	32	32	32	32	32	32	32	32	32	32	32	32	32	32	32	32	32	32	32	32	32	32	32	32	32	32	32	32	32	32	32	32	32	32	32	32	32	32	32	32	32	32	32	32	32	32
	TRANS 18:1 (trans-octadecenoic acid) (g)	Correlation	-0.345254	0.0513627	0.269461	-0.288332	0.338347	0.271973	-0.147417	-0.315516	0.266676	0.207273	-0.0992065	-0.250259	-0.311029	-0.0987937	-0.147908	0.0331031	0.116222	0.391277	0.442083	-0.0465066	-0.0798048	0.336562	0.262851	0.065633	-0.120717	-0.265128	0.203471	-0.134526	-0.0818721	-0.248244	-0.228772	-0.184927	-0.118364	0.208075	0.268323	-0.0619876	-0.259803	-0.129766	-0.119496	-0.226624	-0.217894	-0.00965518	0.18987	-0.119406	-0.118364	-0.245064	-0.129628
		Significance (2-tailed)	0.0455191	0.772978	0.12329	0.0981897	0.050318	0.119699	0.405415	0.069112	0.127366	0.239506	0.5767	0.153437	0.0733795	0.578295	0.403834	0.85256	0.512751	0.0221221	0.00885068	0.793957	0.653685	0.0516216	0.133125	0.712287	0.496467	0.129673	0.248429	0.448134	0.645294	0.156884	0.19312	0.295084	0.504957	0.237653	0.124944	0.727643	0.137848	0.464499	0.500864	0.197449	0.215736	0.95678	0.282136	0.501189	0.504957	0.16244	0.464977
		df	32	32	32	32	32	32	32	32	32	32	32	32	32	32	32	32	32	32	32	32	32	32	32	32	32	32	32	32	32	32	32	32	32	32	32	32	32	32	32	32	32	32	32	32	32	32	32
	TRANS 18:2 (trans-octadecadienoic acid) (g)	Correlation	-0.40122	-0.150584	0.386518	-0.349985	0.496465	0.227554	0.125017	-0.202674	0.269808	0.0195451	-0.0888737	-0.359266	-0.261234	0.0423455	0.07291	0.0332198	0.294152	0.54377	0.5116	0.0362427	0.00819757	0.363445	0.20716	0.217257	0.147343	-0.0534119	0.248282	-0.0239056	0.02113	-0.0857613	-0.123613	0.0619417	-0.0957521	0.338139	0.382696	-0.0877833	0.119342	-0.193818	-0.0896273	-0.118083	-0.0931715	-0.15889	0.184379	-0.104419	-0.0957521	-0.140535	-0.0805336
		Significance (2-tailed)	0.0186848	0.395289	0.0239437	0.0424487	0.00282242	0.195567	0.481138	0.250326	0.12279	0.912636	0.617198	0.0369107	0.135615	0.812047	0.681968	0.852046	0.0912918	0.000887725	0.00198456	0.838751	0.9633	0.0346164	0.23977	0.217114	0.405653	0.764172	0.156819	0.893246	0.905582	0.629624	0.486114	0.727837	0.590106	0.0504687	0.0254947	0.62154	0.501419	0.272063	0.614204	0.505977	0.600209	0.369427	0.296543	0.556735	0.590106	0.427924	0.650722
		df	32	32	32	32	32	32	32	32	32	32	32	32	32	32	32	32	32	32	32	32	32	32	32	32	32	32	32	32	32	32	32	32	32	32	32	32	32	32	32	32	32	32	32	32	32	32	32
	TRANS 16:1 (trans-hexadecenoic acid) (g)	Correlation	-0.347467	0.271206	0.140604	-0.306747	0.231759	0.0526857	-0.00639029	-0.085984	0.0890749	-0.0823385	-0.0363836	0.205779	-0.216478	0.045851	0.535347	-0.214751	0.287509	0.290145	0.086614	-0.171383	-0.170108	0.364668	0.0245256	0.0672182	-0.0238959	0.00361387	0.0483595	0.0981187	0.0380821	0.00232612	0.0622284	0.309691	-0.236283	-0.0640318	-0.215605	-0.0397767	0.0212198	-0.121752	0.0387061	0.294364	0.27341	-0.184541	0.206625	0.144722	-0.236283	-0.0271766	-0.0373119
		Significance (2-tailed)	0.0440615	0.120787	0.427696	0.0776409	0.187213	0.767289	0.971388	0.628732	0.616398	0.643407	0.838132	0.242986	0.218809	0.7968	0.00110435	0.222594	0.0991951	0.0959994	0.62621	0.332474	0.336136	0.0339673	0.890494	0.705644	0.893289	0.983817	0.785935	0.580907	0.830682	0.989583	0.726626	0.0746905	0.178509	0.719019	0.220717	0.823264	0.905183	0.492753	0.827949	0.0910483	0.117679	0.296112	0.241013	0.414149	0.178509	0.878741	0.834059
		df	32	32	32	32	32	32	32	32	32	32	32	32	32	32	32	32	32	32	32	32	32	32	32	32	32	32	32	32	32	32	32	32	32	32	32	32	32	32	32	32	32	32	32	32	32	32	32
	MUFA 22:1 (erucic acid) (g)	Correlation	-0.199009	0.215333	0.255457	-0.394576	0.10712	0.231783	0.235381	0.321683	0.101204	-0.327561	0.0106369	-0.209595	-0.0297735	-0.00556277	0.0431804	-0.0342291	0.113605	0.144126	0.06684	0.0124017	-0.0918634	0.347144	0.181355	0.676085	0.151356	0.0637165	0.154363	0.568421	0.746771	-0.0491013	-0.136052	0.480379	-0.0436555	-0.0208113	0.0915832	-0.153107	0.181036	-0.112945	-0.0157542	0.0828115	0.0529485	0.467402	0.0353132	-0.0752758	-0.0436555	0.1486	0.152819
		Significance (2-tailed)	0.259177	0.221313	0.144796	0.0209278	0.546518	0.187166	0.18022	0.0635654	0.569011	0.0586113	0.952391	0.234166	0.867251	0.975092	0.80841	0.847602	0.522351	0.416095	0.707227	0.944503	0.605358	0.0442717	0.304673	1.14162e-05	0.392842	0.720347	0.383396	0.000452882	3.93676e-07	0.782729	0.442951	0.00403461	0.806341	0.907	0.606464	0.387324	0.305541	0.524788	0.929534	0.641495	0.766161	0.00531774	0.842834	0.672213	0.806341	0.401614	0.388227
		df	32	32	32	32	32	32	32	32	32	32	32	32	32	32	32	32	32	32	32	32	32	32	32	32	32	32	32	32	32	32	32	32	32	32	32	32	32	32	32	32	32	32	32	32	32	32	32
	Natural Alpha-Tocopherol (RRR-alpha-tocopherol or d-alpha-tocopherol) (mg)	Correlation	0.538035	-0.0986859	0.0871369	0.219208	-0.212754	0.137827	0.443142	0.345477	-0.0180284	-0.116135	-0.167681	0.036134	0.0295129	0.230284	0.0640187	0.245675	-0.0686664	-0.261172	-0.436629	0.216713	0.278893	-0.339894	0.167452	0.0980618	0.454626	0.396878	-0.0139432	-0.0741945	-0.0580562	0.365981	-0.0152508	-0.0698964	0.657107	-0.107703	0.0954024	0.335875	0.00201651	0.217851	0.053393	0.0236821	-0.0186505	-0.0500549	-0.359411	-0.178946	0.657107	0.270325	0.267252
		Significance (2-tailed)	0.00103066	0.578712	0.62412	0.212912	0.227029	0.436969	0.00867063	0.0453701	0.919393	0.513067	0.343178	0.839228	0.868403	0.190114	0.719074	0.16136	0.699593	0.135712	0.00982962	0.218297	0.110207	0.0492096	0.343847	0.581127	0.00690899	0.0201267	0.937617	0.676665	0.744321	0.0332814	0.93178	0.694468	2.42652e-05	0.544325	0.591471	0.052131	0.990969	0.215828	0.764253	0.894239	0.916621	0.778613	0.0368295	0.31125	2.42652e-05	0.122046	0.126515
		df	32	32	32	32	32	32	32	32	32	32	32	32	32	32	32	32	32	32	32	32	32	32	32	32	32	32	32	32	32	32	32	32	32	32	32	32	32	32	32	32	32	32	32	32	32	32	32
	Polyunsaturated to Saturated Fat Ratio	Correlation	0.385964	-0.145674	-0.0332788	0.329936	-0.535787	-0.0271197	0.704072	0.303484	-0.459415	-0.0521294	-0.248998	0.0680204	0.0675234	-0.365577	-0.340505	-0.279567	-0.532035	-0.454223	-0.459289	0.150252	0.219877	-0.325163	-0.00865279	0.0861816	0.713765	0.737898	-0.189937	0.0611385	0.0686628	0.0951333	-0.204196	0.182495	0.534223	0.262751	0.452085	0.0230277	0.232822	-0.146997	-0.150562	0.0180011	0.0186794	0.160019	-0.199875	-0.0605627	0.534223	-0.153104	0.00740398
		Significance (2-tailed)	0.0241637	0.411052	0.851786	0.0566981	0.00109197	0.878992	3.38025e-06	0.081015	0.00627041	0.76968	0.155588	0.70229	0.704367	0.0334913	0.0487774	0.109314	0.00120151	0.00696507	0.00628647	0.396341	0.211485	0.0605943	0.961264	0.62794	2.14595e-06	6.36461e-07	0.281963	0.731235	0.699608	0.592522	0.24671	0.301594	0.00113653	0.133278	0.00726976	0.897146	0.185142	0.40677	0.395356	0.919514	0.916492	0.365991	0.257068	0.733674	0.00113653	0.387334	0.966851
		df	32	32	32	32	32	32	32	32	32	32	32	32	32	32	32	32	32	32	32	32	32	32	32	32	32	32	32	32	32	32	32	32	32	32	32	32	32	32	32	32	32	32	32	32	32	32	32
	Cholesterol to Saturated Fatty Acid Index	Correlation	-0.134469	0.283562	0.692831	-0.707921	0.918843	0.471771	0.0181587	0.107107	0.915673	-0.0019466	-0.0681147	-0.286305	-0.296384	0.473605	0.467752	0.287666	0.78207	0.903277	0.754583	-0.0250052	-0.307605	0.671364	0.438475	0.338293	-0.00193374	-0.172063	0.600902	0.0889937	0.161837	-0.0285692	0.221825	-0.0458006	-0.297818	0.0811228	-0.0296803	0.115201	-0.109489	0.178909	0.0998319	-0.0437602	-0.0906119	-0.101214	0.00807383	-0.0550893	-0.297818	0.309934	0.134417
		Significance (2-tailed)	0.448327	0.104131	5.6011e-06	2.82835e-06	1.81255e-14	0.00485135	0.918812	0.546566	3.26908e-14	0.991283	0.701896	0.100681	0.0887478	0.00466629	0.005279	0.0990029	4.70766e-08	2.67786e-13	2.53701e-07	0.888366	0.0767716	1.38406e-05	0.00948859	0.0503574	0.99134	0.330531	0.000171372	0.616721	0.360499	0.872576	0.207363	0.797019	0.0871418	0.64833	0.867663	0.516486	0.537628	0.311354	0.574288	0.805886	0.610303	0.568975	0.963854	0.756984	0.0871418	0.0744517	0.448504
		df	32	32	32	32	32	32	32	32	32	32	32	32	32	32	32	32	32	32	32	32	32	32	32	32	32	32	32	32	32	32	32	32	32	32	32	32	32	32	32	32	32	32	32	32	32	32	32
[truncated: 112 more columns]
